# Supplementary material for: A Method for the Automated, Reliable Retrieval of Publication-Citation Records
Source: PLoS One. 2010 Aug 19;5(8):e12133. doi: 10.1371/journal.pone.0012133 (PMC2924380; doi:10.1371/journal.pone.0012133)
Supplement: Data Set S1 — Manually curated data. (0.22 MB ZIP) [file pone.0012133.s001.zip]

Archive with 113 entries (102 files):
- validation/
- validation/.DS_Store
- __MACOSX/
- __MACOSX/validation/
- __MACOSX/validation/._.DS_Store
- validation/.svn/
- validation/.svn/all-wcprops
- validation/.svn/entries
- validation/.svn/format
- validation/.svn/prop-base/
- validation/.svn/prop-base/citation_paper_derek 2.zip.svn-base
- validation/.svn/props/
- validation/.svn/text-base/
- validation/.svn/text-base/A_Boldyreva_Georgiatech_CS.data.svn-base
- validation/.svn/text-base/A_Hajimiri_Caltech_ECE.data.svn-base
- validation/.svn/text-base/Adam_J_Burgasser_MIT_Physics.data.svn-base
- validation/.svn/text-base/batch.txt.svn-base
- validation/.svn/text-base/Brian_Launder_UManchester_MechEngr.data.svn-base
- validation/.svn/text-base/C_Scott_UMichigan_EECS.data.svn-base
- validation/.svn/text-base/citation_paper_derek 2.zip.svn-base
- validation/.svn/text-base/D_Das_IIT_Bangalore_EE.data.svn-base
- validation/.svn/text-base/Dan_Suciu_UWashington_CSE.data.svn-base
- validation/.svn/text-base/Derek_Ruths_Mcgill_CS.data.svn-base
- validation/.svn/text-base/filter_correctness.py.svn-base
- validation/.svn/text-base/filter_indicies.py.svn-base
- validation/.svn/text-base/filter_true_pub_vocab.py.svn-base
- validation/.svn/text-base/G_Bernstein_Upenn_Physics.data.svn-base
- validation/.svn/text-base/Gonzalo_Cosa_Mcgill_Chemistry.data.svn-base
- validation/.svn/text-base/Gustafson_UBC_Math.data.svn-base
- validation/.svn/text-base/I_M_Cote_SFU_Biology.data.svn-base
- validation/.svn/text-base/indicies_accuracy.py.svn-base
- validation/.svn/text-base/J_A_McGuire_Berkeley_Biology.data.svn-base
- validation/.svn/text-base/J_Leadbetter_Caltech_Microbiology.data.svn-base
- validation/.svn/text-base/James_Gleason_Mcgill_Chemistry.data.svn-base
- validation/.svn/text-base/Justin_Moore_Cornell_Math.data.svn-base
- validation/.svn/text-base/Liang_Zhenkai_NUS_CS.data.svn-base
- validation/.svn/text-base/M_Graziano_Princeton_Psychology.data.svn-base
- validation/.svn/text-base/M_Kurnikova_CMU_Chemistry.data.svn-base
- validation/.svn/text-base/Marin_Clark_UMichigan_Geology.data.svn-base
- validation/.svn/text-base/min_vocab_match_size.py.svn-base
- validation/.svn/text-base/N_Reid_Utoronto_Stat.data.svn-base
- validation/.svn/text-base/Ping_Ma_UIUC_Stat.data.svn-base
- validation/.svn/text-base/pubs_coverage.py.svn-base
- validation/.svn/text-base/README.txt.svn-base
- validation/.svn/text-base/S_P_Brown_Oxford_Biology.data.svn-base
- validation/.svn/text-base/S_Sethi_UChicago_Physics.data.svn-base
- validation/.svn/text-base/Steve_Marschner_Cornell_CS.data.svn-base
- validation/.svn/text-base/Sujoy_Mukhopadhyay_Harvard_EPS.data.svn-base
- validation/.svn/text-base/Tai_Peng_Tsai_UBC_Math.data.svn-base
- validation/.svn/text-base/V_Jandhyala_UWashington_EE.data.svn-base
- validation/.svn/text-base/Xiaofeng_Shao_UIUC_Stat.data.svn-base
- validation/.svn/text-base/zhou_zhou_Utoronto_Stat.data.svn-base
- validation/.svn/tmp/
- validation/.svn/tmp/prop-base/
- validation/.svn/tmp/props/
- validation/.svn/tmp/text-base/
- validation/A_Boldyreva_Georgiatech_CS.data
- __MACOSX/validation/._A_Boldyreva_Georgiatech_CS.data
- validation/A_Hajimiri_Caltech_ECE.data
- __MACOSX/validation/._A_Hajimiri_Caltech_ECE.data
- validation/Adam_J_Burgasser_MIT_Physics.data
- __MACOSX/validation/._Adam_J_Burgasser_MIT_Physics.data
- validation/batch.txt
- validation/Brian_Launder_UManchester_MechEngr.data
- validation/C_Scott_UMichigan_EECS.data
- __MACOSX/validation/._C_Scott_UMichigan_EECS.data
- validation/citation_paper_derek 2.zip
- __MACOSX/validation/._citation_paper_derek 2.zip
- validation/D_Das_IIT_Bangalore_EE.data
- __MACOSX/validation/._D_Das_IIT_Bangalore_EE.data
- validation/Dan_Suciu_UWashington_CSE.data
- validation/Derek_Ruths_Mcgill_CS.data
- __MACOSX/validation/._Derek_Ruths_Mcgill_CS.data
- validation/G_Bernstein_Upenn_Physics.data
- __MACOSX/validation/._G_Bernstein_Upenn_Physics.data
- validation/Gonzalo_Cosa_Mcgill_Chemistry.data
- __MACOSX/validation/._Gonzalo_Cosa_Mcgill_Chemistry.data
- validation/Gustafson_UBC_Math.data
- __MACOSX/validation/._Gustafson_UBC_Math.data
- validation/I_M_Cote_SFU_Biology.data
- validation/J_A_McGuire_Berkeley_Biology.data
- validation/J_Leadbetter_Caltech_Microbiology.data
- __MACOSX/validation/._J_Leadbetter_Caltech_Microbiology.data
- validation/James_Gleason_Mcgill_Chemistry.data
- __MACOSX/validation/._James_Gleason_Mcgill_Chemistry.data
- validation/Justin_Moore_Cornell_Math.data
- __MACOSX/validation/._Justin_Moore_Cornell_Math.data
- validation/Liang_Zhenkai_NUS_CS.data
- __MACOSX/validation/._Liang_Zhenkai_NUS_CS.data
- validation/M_Graziano_Princeton_Psychology.data
- __MACOSX/validation/._M_Graziano_Princeton_Psychology.data
- validation/M_Kurnikova_CMU_Chemistry.data
- validation/Marin_Clark_UMichigan_Geology.data
- validation/N_Reid_Utoronto_Stat.data
- __MACOSX/validation/._N_Reid_Utoronto_Stat.data
- validation/Ping_Ma_UIUC_Stat.data
- __MACOSX/validation/._Ping_Ma_UIUC_Stat.data
- validation/S_P_Brown_Oxford_Biology.data
- __MACOSX/validation/._S_P_Brown_Oxford_Biology.data
- validation/S_Sethi_UChicago_Physics.data
- __MACOSX/validation/._S_Sethi_UChicago_Physics.data
- validation/Steve_Marschner_Cornell_CS.data
- __MACOSX/validation/._Steve_Marschner_Cornell_CS.data
- validation/Sujoy_Mukhopadhyay_Harvard_EPS.data
- __MACOSX/validation/._Sujoy_Mukhopadhyay_Harvard_EPS.data
- validation/Tai_Peng_Tsai_UBC_Math.data
- __MACOSX/validation/._Tai_Peng_Tsai_UBC_Math.data
- validation/V_Jandhyala_UWashington_EE.data
- __MACOSX/validation/._V_Jandhyala_UWashington_EE.data
- validation/Xiaofeng_Shao_UIUC_Stat.data
- __MACOSX/validation/._Xiaofeng_Shao_UIUC_Stat.data
- validation/zhou_zhou_Utoronto_Stat.data
- __MACOSX/validation/._zhou_zhou_Utoronto_Stat.data
