# Supplementary material for: A Method for the Automated, Reliable Retrieval of Publication-Citation Records
Source: PLoS One. 2010 Aug 19;5(8):e12133. doi: 10.1371/journal.pone.0012133 (PMC2924380; doi:10.1371/journal.pone.0012133)
Supplement: Data Set S1 — Manually curated data. (0.22 MB ZIP) [file pone.0012133.s001.zip › validation/A_Boldyreva_Georgiatech_CS.data]

Order-Preserving Symmetric Encryption.	2009
Strengthening Security of RSA-OAEP.	2009
New Multiparty Signature Schemes for Network Routing Applications.	2008
Identity-based Encryption with Efficient Revocation.	2008
On Notions of Security for Deterministic Encryption, and Efficient Constructions Without Random Oracles.	2008
Ordered Multisignatures and Identity-Based Sequential Aggregate Signatures, with Applications to Secure Routing.	2007
Multi-Recipient Encryption Schemes: How to Save on Bandwidth and Computation without Sacrificing Security.	2007
Deterministic and Efficiently Searchable Encryption.	2007
Provably-Secure Schemes for Basic Query Support in Outsourced Databases.	2007
Provable-Security Analysis of Authenticated Encryption in Kerberos.	2007
A Closer Look at PKI: Security and Efficiency.	2007
On the Security of OAEP.	2006
A Digital Rights Enabled Graphics Processing System.	2006
Analysis of Random Oracle Instantiation Scenarios for OAEP and Other Practical Schemes.	2005
High Efficiency Counter Mode Security Architecture via Prediction and Precomputation.	2005
An Un-Instantiable Random-Oracle-Model Scheme for a Hybrid-Encryption Problem.	2004
On-line Encryption Schemes: New Security Notions and Constructions.	2004
Efficient Threshold Signatures, Multisignatures and Blind Signatures based on the Gap-Diffie-Hellman-Group Signature Scheme.	2003
Randomness Re-use in Multi-Recipient Encryption Schemes.	2003
Theft-protected proprietary certificates.	2003
Key-Privacy in Public-Key Encryption.	2001
On-Line Ciphers and the Hash-CBC Constructions.	2001
The Security of Chaffing and Winnowing.	2000
Public-key Encryption in a Multi-User Setting: Security Proofs and Improvements.	2000
