# Supplementary material for: A Method for the Automated, Reliable Retrieval of Publication-Citation Records
Source: PLoS One. 2010 Aug 19;5(8):e12133. doi: 10.1371/journal.pone.0012133 (PMC2924380; doi:10.1371/journal.pone.0012133)
Supplement: Data Set S1 — Manually curated data. (0.22 MB ZIP) [file pone.0012133.s001.zip › validation/A_Hajimiri_Caltech_ECE.data]

Analysis of Internally Bandlimited Multistage Cubic-Term Generators for RF Receivers.	2009
A Spectral-Scanning Nuclear Magnetic Resonance Imaging (MRI) Transceiver	2009
Near-Field Direct Antenna Modulation	2009
Transmitter Architectures Based on Near-Field Direct Antenna Modulation.	2008
A Scalable 6-to-18 GHz Concurrent Dual-Band Quad-Beam Phased-Array Receiver in CMOS	2008
A Fully-Integrated Quad-Band GSM/GPRS CMOS Power Amplifier	2008
Equalization of Third-Order Intermodulation Products in Wideband Direct-Conversion Receivers	2008
Holistic Design in mm-Wave Silicon ICs	2008
A Self-Sustaining Ultrahigh-Frequency Nanoelectromechanical Oscillator	2008
On Noise Processes and Limits of Performance in Biosensors	2007
A Breakdown Voltage Multiplier for High-Voltage-Swing Drivers,	2007
Brownian Noise in Radiation-Pressure-Driven Micromechanical Oscillators	2006
An Integrated Subharmonic Coupled-Oscillator Scheme for a 60-GHz Phased-Array Transmitter	2006
A 77-GHz Phased Array Transceiver with On-Chip Antennas in Silicon: Receiver and Antennas	2006
A 77-GHz Phased-Array Transceiver with On-Chip Antennas in Silicon: Transmitter and Local LO-Path Phase Shifting	2006
A Wideband 77GHz, 17.5dBm Fully-Integrated Power Amplifier in Silicon	2006
Characterization of a Radiation-Pressure-Driven Micromechnanical Oscillator	2006
Phase and Amplitude Pre-Emphasis Tech niques for Low Power Serial Links	2006
Extremely Wideband Signal Shaping Using One-and Two-Dimensional Nonuniform Nonlinear Transmission Lines	2006
Analysis and Equalization of Data-Dependent Jitter	2006
Cancellation of Crosstalk-Induced Jitter	2006
A 10-Gb/s Two-Dimensional Eye-Opening Monitor in 0.13-mm Standard CMOS	2005
A Fully Integrated 24-GHz Phased-Array Transmitter in CMOS	2005
Data-Dependent Jitter in Serial Communications	2005
A 24-GHz, +14.5-dBm Fully-Integrated Power Amplifier in 0.18mm CMOS	2005
Integrated Phased Array Systems in Silicon	2005
Instantaneous Clockless Data Recovery and Demuliplexing	2005
Nonlinear Transmission Lines for Pulse Shaping Silicon	2005
A 24-GHz SiGe Phased-Array Receiver-LO Phase-Shifting Approach	2005
A Fully Integrated 24-GHz Eight-Element Phased-Array Receiver in Silicon	2004
Predicting Data-Dependent Jitter	2004
Phased Array Systems in Silicon	2004
Bandwidth Enhancement for Transimpedance Amplifiers	2004
A 24-GHz CMOS Front-End	2004
Integrated Transversal Equalizers in High-Speed Fiber-Optics Systems	2003
The Class E/F Family of ZVS Switching Amplifiers	2003
Virtual Damping and Einstein Relation in Oscillators	2003
A Noise-Shifting Differential Colpitts VCO	2002
Phase Noise in Distributed Oscillators	2002
Capacity Limits and Matching Properties of Integrated Capacitors	2002
Fully-Integrated CMOS Power Amplifier Design Using the Distributed Active Transformer Architecture	2002
Distributed Integrated Circuits: An Alternative Approach to High-Frequency Design	2002
Concurrent Multi-Band Low-Noise Amplifiers: Theory, Design, and Applications	2002
Distributed Active Transformer: A New Power Combining and Impedance Transformation Techniques	2002
Concepts and Methods in Optimization of Integrated LC VCOs	2001
Silicon-Based Distributed Voltage Controlled Oscillators	2001
Oscillator Phase Noise: A Tutorial	2000
A Frequency-Shift CMOS Magnetic Biosensor Array with Single-Bead Sensitivity and No External Magnets	2009
An Octave-Range Watt-Level Fully Integrated CMOS Switching Power Mixer Array for Linearization and Back-Off Efficiency Improvement,	2009
A Compact Low-Noise Weighted Distributed Amplifier in CMOS	2009
Digitally-Assisted Linearization of Wideband Direct Conversion Receivers	2008
mm-Wave Silicon ICs: an Opportunity for Holistic Design	2008
Fully Integrated Frequency and Phase Generation for a 6-18GHz Wideband Phased-Array Receiver in CMOS	2008
A 6-to-18 GHz Tunable Concurrent Dual-Band Receiver Front End for Scalable Phased Arrays in 130nm CMOS	2008
A Tunable Concurrent 6-to-18GHz Phased-Array System in CMOS,	2008
A Near-Field Modulation Technique Using Antenna Reflector Switching	2008
A Scalable 6-to-18GHz Concurrent Dual-Band Quad-Beam Phased-Array Receiver in CMOS	2008
Equalization of IM3 Products in Wideband Direct-Conversion Receivers	2008
mm-Wave Silicon ICs: Challenges and Opportunities	2007
A Spectral-Scanning Magnetic Resonance Imaging (MRI) Integrated System	2007
A Wideband CMOS Linear Digital Phase Rotator	2007
mm-Wave Phased Arrays in Silicon with Integrated Antennas	2007
A Bidirectional RF-Combining 60GHz Phased-Array Front-End	2007
Quadrature Subharmonic Coupled Oscillators for a 60GHz SiGe Scalable Phased Array	2006
A 77GHz Phased-Array Transmitter with Local LO-Path Phase-Shifting in Silicon	2006
A 77GHz 4-Element Phased Array Receiver with On-Chip Dipole Antennas in Silicon	2006
Electrical Funnel: A Broadband Signal Combining Method	2006
A Wideband 77GHz, 17.5dBm Power Amplifier in Silicon	2005
A 24 GHz Phased-Array Transmitter in 0.18um CMOS	2005
A 10Gb/s Eye-Opening Monitor in 0.13um CMOS	2005
A 10Gb/s Data-Dependent Jitter Equalizer	2004
A Breakdown Voltage Doubler for High Voltage Swing Drivers	2004
A 24GHz, +14.5dBm Fully-Integrated Power Amplifier in 0.18um CMOS	2004
Data-Dependent Jitter and Crosstalk-Induced Bounded Uncorrelated Jitter in Copper Interconnects	2004
Multiple Phase Generation and Distribution for a Fully-Integrated 24-GHz Phased-Array Receiver in Silicon	2004
An Active Analog Delay and the Delay Reference Loop	2004
A Fully-Integrated 24-GHz 8-Channel Phase-Array Receiver in Silicon	2004
Circular Geometry Oscillators	2004
Non-Linear Transmission Lines for Pulse Shaping in Silicon	2003
Statistical Analysis of Integrated Passive Delay Lines	2003
A Fully-Integrated 1.8V, 2.8W, 1.9GHz, CMOS Power Amplifier	2003
Improved Performance of 10Gb/s Multimode Fiber Optics Links Using Equalization	2003
Differential 4-tap and 7-tap Transverse Filters in SiGe for 10 Gb/s Multimode Fiber Optic Link Equalization	2003
Multipole Bandwidth Enhancement Technique for Transimpedance Amplifiers	2002
A 24GHz CMOS Front-End	2002
Demonstration of a Switchless Class E/Fodd Dual-Band Power Amplifier	2002
Virtual Damping in Oscillators	2002
A CMOS Differential Noise-Shifting Colpitts VCO	2002
Concurrent Dual-Band CMOS Low Noise Amplifiers and Receiver Architectures	2001
Capacity Limits and Matching Properties of Lateral Flux Capacitors	2001
A 2.4-GHz, 1.5-W, 2-V Fully Integrated CMOS Circular-Geometry Active-Transformer Power Amplifier	2001
A 19GHz, 0.5mW, Frequency Divider with Shunt-Peaking Locking Range Enhancement	2001
Noise in Phase-Locked Loops	2001
Analysis and Design of Bipolar Distributed Voltage Controlled Oscillators	2000
Complete Noise Analysis for CMOS Switching Mixers via Stochastic Differential Equations	2000
Design of a Novel Low-Power 4th-Order 1.7GHz CMOS Frequency Synthesizer for DCS-1800	2000
A 10GHz CMOS Distributed Voltage Controlled Oscillator	2000
Design and Optimization of a Low Noise 2.4GHz CMOS VCO with Integrated LC Tank and MOSCAP Tuning	2000
A Novel Tuning Technique for Distributed Voltage Controlled Oscillators	2000
Design and Optimization of LC Oscillators	1999
Current State of Integrated Oscillators Design	1999
