# Supplementary material for: A Method for the Automated, Reliable Retrieval of Publication-Citation Records
Source: PLoS One. 2010 Aug 19;5(8):e12133. doi: 10.1371/journal.pone.0012133 (PMC2924380; doi:10.1371/journal.pone.0012133)
Supplement: Data Set S1 — Manually curated data. (0.22 MB ZIP) [file pone.0012133.s001.zip › validation/Adam_J_Burgasser_MIT_Physics.data]

A Blue T Dwarf Companion to a Blue L Dwarf	2010
Discoveries from a Near-infrared Proper Motion Survey using Multi-epoch 2MASS Data	2010
The Young, Low-Mass Enigmatic Variable TWA 30	2010
SpeX Spectroscopy of Unresolved Very Low-Mass Binaries. I. Identification of Seventeen Candidate Binaries Straddling the L Dwarf/T Dwarf Transition	2010
Discovery of An Unusually Blue L Dwarf Within 10 pc of the Sun	2010
The Brown Dwarf Kinematics Project (BDKP). II. Identification of Nine Wide Common Proper Motion Very low-mass Companions to Nearby Stars	2010
MASE: A New Data-Reduction Pipeline for the Magellan Echellette Spectrograph	2009
Resolved Spectroscopy of M Dwarf/L Dwarf Binaries. III. The "Wide" L3.5/L4 Dwarf Binary 2MASS J15500845+1455180AB	2009
An Age Constraint for the Very Low-Mass Stellar/Brown Dwarf Binary 2MASS J03202839-0446358AB	2009
Optical and Near-Infrared Spectroscopy of the L Subdwarf SDSS J125637.13-022452.4	2009
2MASS J06164006-6407194: The First Outer Halo L Subdwarf	2009
Spectrophotometrically Identified stars in the PEARS-N and PEARS-S fields	2009
SPACE: The SPectroscopic All-sky Cosmic Explorer	2009
Young L Dwarfs Identified in the Field: A Preliminary Low-Gravity, Optical Spectral Sequence from L0 to L5	2009
The Brown Dwarf Kinematics Project (BDKP) I. Proper Motions and Tangential Velocities for a Large Sample of Late-type M, L and T Dwarfs	2009
2MASS J09393548-2448279: The Coldest and Least Luminous Brown Dwarf Binary Known?	2008
A Sample of Very Young Field L Dwarfs and Implications for the Brown Dwarf "Lithium Test" at Early Ages	2008
Discovery of Two Nearby, Peculiar L Dwarfs from the 2MASS Proper Motion Survey: Young or Metal-Rich?	2008
FIRE: A near infrared cross-dispersed echellette spectrometer for the Magellan telescopes.	2008
Discovery of a T Dwarf Binary with the Largest Known J-Band Flux Reversal	2008
Contamination by field late-M, L and T dwarfs in deep surveys"	2008
Subtle Signatures of Multiplicity in Late-type Dwarf Spectra: The Unresolved M8.5+T5 Binary 2MASS J03202839-0446358	2008
Follow-up observations of binary ultra-cool dwarfs	2008
L Dwarf Binaries in the 20-parsec Sample	2008
Clouds, Gravity and Metallicity in Blue L Dwarfs: The Case of 2MASS J11263991-5003550.	2008
Parallax and Luminosity Measurements of an L Subdwarf.	2008
Discovery of an M9.5 Candidate Brown Dwarf in the TW Hydrae Association - DENIS J124514.1-442907.	2007
SDSS J080531.84+481233.0: An Unresolved L Dwarf/T Dwarf Binary.	2007
Discovery of 11 New T Dwarfs in the Two Micron All-Sky Survey, Including a Possible L/T Transition Binary.	2007
Discovery of a 66 mas Ultracool Binary with Laser Guide Star Adaptive Optics.	2007
Binaries and the L Dwarf/T Dwarf Transition."	2007
The NIRSPEC Brown Dwarf Spectroscopic Survey II: High-Resolution J-Band Spectra of M, L and T Dwarfs.	2007
The Physical Properties of HD 3651B: An Extrasolar Nemesis?"	2007
Discovery of a High Proper Motion L Dwarf Binary: 2MASS J15200224-4422419AB.	2007
Optical Spectroscopy of 2MASS Color-Selected Ultracool Subdwarfs.	2007
Meeting the Cool Neighbors. IX. The Luminosity Function of M7-L8 Ultracool Dwarfs in the Field	2007
On the Nature of the Unique H alpha-Emitting T Dwarf 2MASS J12373919+6526148	2007
On the CO Near-IR Band and the Line Splitting Phenomenon in the Yellow Hypergiant Rho Cassiopeiae.	2006
Resolved Spectroscopy of M Dwarf/L Dwarf Binaries. II. 2MASS J17072343-0558249AB	2006
Hubble Space Telescope NICMOS Observations of T Dwarfs: Brown Dwarf Multiplicity and New Probes of the L/T Transition.	2006
A Search for Binary Systems among the Nearest L Dwarfs."	2006
Discovery of the Coolest Extreme Subdwarf.	2006
Discovery of a Very Young Field L Dwarf, 2MASS J01415823-4633574.	2006
2MASS J22521073-1730134: A Resolved L/T Binary at 14 Parsecs.	2006
A Method for Determining the Physical Properties of the Coldest Known Brown Dwarfs.	2006
Isolated Massive Supergiants Near the Galactic Center.	2006
A Unified Near Infrared Spectral Classification Scheme for T Dwarfs.	2006
Resolved Spectroscopy of M Dwarf/L Dwarf Binaries. I. DENIS J220002.05-303832.9AB.	2006
SDSS J042348.57-041403.5AB: A Brown Dwarf Binary Straddling the L/T Transition.	2005
The 2MASS Wide-Field T Dwarf Search. V. Discovery of a T Dwarf via Methane Imaging.	2005
The 2MASS Wide-Field T Dwarf Search. IV. Hunting out T dwarfs with Methane Imaging.	2005
Quiescent Radio Emission from Southern Late-type M Dwarfs and a Spectacular Radio Flare from the M8 Dwarf DENIS 1048-3956.	2005
Multiplicity among Widely Separated Brown Dwarf Companions to Nearby Stars: Gliese 337CD.	2005
Stars in the Hubble Ultra Deep Field.	2005
T Dwarfs and the Substellar Mass Function. I. Monte Carlo Simulations.	2004
Discovery of a Second L Subdwarf in the Two Micron All Sky Survey.	2004
Meeting the Cool Neighbors. VIII. A Preliminary 20 Parsec Census from the NLTT Catalogue.	2004
Preliminary Parallaxes of 40 L and T Dwarfs from the U.S. Naval Observatory Infrared Astrometry Program.	2004
The 2MASS Wide-Field T Dwarf Search. III. Seven New T Dwarfs and Other Cool Dwarf Discoveries.	2004
S Orionis 70: Just a Foreground Field Brown Dwarf?"	2004
2MASS J05185995-2828372: Discovery of an Unresolved L/T Binary.	2004
Identifying Young Brown Dwarfs Using Gravity-Sensitive Spectral Features.	2004
The 2MASS Wide-Field T Dwarf Search. II. Discovery of Three T Dwarfs in the Southern Hemisphere.	2003
The NIRSPEC Brown Dwarf Spectroscopic Survey I. Low Resolution Near-Infrared Spectra.	2003
The Spectra of T Dwarfs. II. Red Optical Data.	2003
The First Substellar Subdwarf? Discovery of a Metal-poor L Dwarf with Halo Kinematics.	2003
Photometric Variability at the L/T Dwarf Boundary.	2003
Infrared Parallaxes for Methane T dwarfs.	2003
Hubble Space Telescope Observations of Binary Very Low Mass Stars and Brown Dwarfs.	2003
Binarity in Brown Dwarfs: T Dwarf Binaries Discovered with the Hubble Space Telescope Wide Field Planetary Camera 2.	2003
The 2MASS Wide-Field T Dwarf Search. I. Discovery of a Bright T Dwarf within 10 Parsecs of the Sun.	2003
A Flaring L5 Dwarf: The Nature of H alpha Emission in Very Low Mass (Sub)Stellar Objects.	2003
Astrometry and Photometry for Cool Dwarfs and Brown Dwarfs.	2002
Theoretical Spectral Models of T Dwarfs at Short Wavelengths and Their Comparison with Data.	2002
Evidence of Cloud Disruption in the L/T Dwarf Transition.	2002
A Search for Variability in the Active T Dwarf 2MASS 1237+6526.	2002
The Spectra of T Dwarfs. I. Near-Infrared Data and Spectral Classification.	2002
Near-Infrared Spectroscopy of Brown Dwarfs: Methane and the Transition between the L and T Spectral Types.	2001
Brown Dwarf Companions to G-Type Stars. I. Gliese 417B and Gliese 584C.	2001
Substellar Companions to Main-Sequence Stars: No Brown Dwarf Desert at Wide Separations.	2001
Near-Infrared Spectral Classification of Late M and L Dwarfs.	2001
Discovery of a Bright Field Methane (T-Type) Brown Dwarf by 2MASS.	2001
Detection of Halpha Emission in a Methane (T Type) Brown Dwarf.	2000
67 Additional L Dwarfs Discovered by the Two Micron All Sky Survey.	2000
NIRSPEC Brown Dwarf Spectroscopic Survey.	2000
An Improved Red Spectrum of the Methane or T Dwarf SDSS 1624+0029: The Role of the Alkali Metals.	2000
Discovery of a Brown Dwarf Companion to Gliese 570ABC: A 2MASS T Dwarf Significantly Cooler than Gliese 229B.	2000
Two nearby M dwarf binaries from the Two Micron All Sky Survey.	2000
Four Nearby L Dwarfs.	2000
Discovery of Four Field Methane (T-Type) Dwarfs with the Two Micron All-Sky Survey.	1999
L Dwarfs and the Substellar Mass Function.	1999
Perceptions of Appropriate Behavior Between Students and Advisors in Astronomy.	2009
Cloud Formation and Dynamics in Cool Dwarf and Hot Exoplanetary Atmospheres.	2009
The Brown Dwarf-Exoplanet Connection.	2009
Using Magnetic Activity and Galactic Dynamics to Constrain the Ages of M Dwarfs.	2009
Brown Dwarfs as Galactic Chronometers.	2009
Observation and modelling of dusty, low gravity L, and M dwarfs.	2008
Clouds, Brightening and Multiplicity Across the L Dwarf/T Dwarf Transition.	2008
Ultracool Subdwarfs: The Halo Population Down to the Substellar Limit.	2008
Ultracool Subdwarfs: Subsolar Metallicity Objects Down to Substellar Masses.	2008
A New Population of Young Brown Dwarfs.	2008
Brown Dwarf Kinematics Project (BDKP).	2008
Not Alone: Tracing the Origins of Very Low Mass Stars and Brown Dwarfs Through Multiplicity Studies	2007
Spitzer Studies of Ultracool Subdwarfs: Metal-poor Late-type M, L and T Dwarfs	2006
Discovery of a Very Young Field L Dwarf	2005
Ultracool Subdwarfs: Metal-poor Stars and Brown Dwarfs Extending into the Late-type M, L and T Dwarf Regimes	2005
Spectral Classification Beyond M.	2005
Classification of L and T Dwarfs.	2003
New M and L Dwarfs Confirmed with CorMASS.	2003
The Classification of T Dwarfs.	2003
The NIRSPEC Brown Dwarf Spectroscopic Survey.	2003
The First Infrared Parallaxes for T-Dwarfs.	2003
Testing for Photometric Variability at the L/T Boundary.	2003
The Spectra and Classification of L and T Dwarfs.	2003
T Dwarf Discoveries by 2MASS.	2001
Low Luminosity Companions to Nearby Stars: Status of the 2MASS Data Search.	2001
The Classification of T Dwarfs.	2001
Discovering T Dwarfs with 2MASS.	2000
2MASS Brown Dwarfs and a First Estimate of the Substellar Mass Function.	2000
Reflectance Spectroscopy of the Individual Members of Pluto/Charon System: HST/NICMOS Results.	2000
