# Supplementary material for: A Method for the Automated, Reliable Retrieval of Publication-Citation Records
Source: PLoS One. 2010 Aug 19;5(8):e12133. doi: 10.1371/journal.pone.0012133 (PMC2924380; doi:10.1371/journal.pone.0012133)
Supplement: Data Set S1 — Manually curated data. (0.22 MB ZIP) [file pone.0012133.s001.zip › validation/batch.txt]

Alexandra Boldyreva	http://www.cc.gatech.edu/~aboldyre/publications.html	A_Boldyreva_Georgiatech_CS.data
Ali Hajimiri	http://www.its.caltech.edu/~hajimiri/publications.html	A_Hajimiri_Caltech_ECE.data
Adam J Burgasser	http://cass.ucsd.edu/~ajb/biblio.html	Adam_J_Burgasser_MIT_Physics.data
Brian Launder	http://www.mace.manchester.ac.uk/aboutus/staff/academic/profile/publications/complete/index.html?staffId=176	Brian_Launder_UManchester_MechEngr.data
Clayton Scott	http://www.eecs.umich.edu/~cscott/pubs.html	C_Scott_UMichigan_EECS.data
Debabrata Das	http://www.iiitb.ac.in/faculty/ddas/ddas_publications.htm	D_Das_IIT_Bangalore_EE.data
Dan Suciu	http://www.cs.washington.edu/homes/suciu/publications-by-year.html	Dan_Suciu_UWashington_CSE.data
Derek Ruths	http://ruthsresearch.org/?page_id=4	Derek_Ruths_Mcgill_CS.data
Gary Bernstein	http://www.physics.upenn.edu/~garyb/PUBLICATIONS/index.html	G_Bernstein_Upenn_Physics.data
Gonzalo Cosa	http://gonzalocosa-group.mcgill.ca/?q=publications	Gonzalo_Cosa_Mcgill_Chemistry.data
Stephen Gustafson	http://www.math.ubc.ca/~gustaf/PUB/	Gustafson_UBC_Math.data
Isabelle M Cote	http://www.sfu.ca/biology/faculty/cote/tmel/Publications.html	I_M_Cote_SFU_Biology.data
Jimmy A McGuire	http://ib.berkeley.edu/labs/mcguire/Publications.html	J_A_McGuire_Berkeley_Biology.data
Jared R Leadbetter	http://www.its.caltech.edu/~jaredl/pubs.html	J_Leadbetter_Caltech_Microbiology.data
James L Gleason	http://gleason-group.mcgill.ca/pubs.html	James_Gleason_Mcgill_Chemistry.data
Justin T Moore	http://www.math.cornell.edu/~justin/publications.html	Justin_Moore_Cornell_Math.data
Liang Zhenkai	http://www.comp.nus.edu.sg/~liangzk/	Liang_Zhenkai_NUS_CS.data
Michael Graziano	http://www.princeton.edu/~graziano/Publication.html	M_Graziano_Princeton_Psychology.data
Maria Kurnikova	http://crete.chem.cmu.edu//index.php?option=com_content&task=view&id=33&Itemid=54	M_Kurnikova_CMU_Chemistry.data
Marin K Clark	http://www.geo.lsa.umich.edu/~marinkc/pmwiki/pmwiki.php?n=Main.Publications	Marin_Clark_UMichigan_Geology.data
^Nancy Reid	http://www.utstat.utoronto.ca/reid/papers.html	N_Reid_Utoronto_Stat.data
Ping Ma	http://www.stat.uiuc.edu/~pingma/publications.html	Ping_Ma_UIUC_Stat.data
Sam P Brown	http://www.zoo.ox.ac.uk/group/brown/publications.htm	S_P_Brown_Oxford_Biology.data
Savdeep S Sethi	http://lanl.arxiv.org/find/hep-th/1/au:+sethi/0/1/0/all/0/1?per_page=100	S_Sethi_UChicago_Physics.data
^Steve Marschner	http://www.cs.cornell.edu/~srm/publications.html	Steve_Marschner_Cornell_CS.data
Sujoy Mukhopadhyay	http://www.people.fas.harvard.edu/~mukhop/publications.htm	Sujoy_Mukhopadhyay_Harvard_EPS.data
Tai-Peng Tsai	http://www.math.ubc.ca/%7Ettsai/publications/	Tai_Peng_Tsai_UBC_Math.data
Vikram Jandhyala	http://www.uwacelab.org/publications/index.html	V_Jandhyala_UWashington_EE.data
Xiaofeng Shao	http://www.stat.uiuc.edu/~xshao/research2.html	Xiaofeng_Shao_UIUC_Stat.data
Zhou Zhou	http://www.utstat.utoronto.ca/~zhou/	zhou_zhou_Utoronto_Stat.data
