# Supplementary material for: A Method for the Automated, Reliable Retrieval of Publication-Citation Records
Source: PLoS One. 2010 Aug 19;5(8):e12133. doi: 10.1371/journal.pone.0012133 (PMC2924380; doi:10.1371/journal.pone.0012133)
Supplement: Data Set S1 — Manually curated data. (0.22 MB ZIP) [file pone.0012133.s001.zip › validation/Brian_Launder_UManchester_MechEngr.data]

Geoscale engineering to avert dangerous climate change	2009
RANS modelling of some strongly swirling aerospace flows	2009
Some Swirling-flow Challenges for Turbulent CFD	2008
Internal blade cooling: the Cinderella of computational and experimental fluid dynamics research in gas turbines	2007
Osborne Reynolds and the publication of his papers on turbulent flow	2007
Development and application of wall-function treatments for turbulent forced and mixed convection flows	2007
A computational study of the near-field generation and decay of wing-tip vortices	2006
Experimental Study of the Flow and Thermal Development of a Row of Cooling Jets Impinging on a Rotating Concave Surface	2005
A new wall-function strategy for complex turbulent flows	2004
Transitional-turbulent flow with heat transfer in a closed rotor-stator cavity	2004
The Negatively Buoyant Turbulent Wall Jet: The performance of alternative options in RANS Modelling	2004
Écoulement en eau peu profonde autour d'un modèle d'le conique. Sillage en eau peu profonde	2003
Precessing Vortex Structures in Turbulent Flow within Rotor-Stator Disc Cavities	2003
Progress in the generalisation of wall-function treatments	2003
On the spreading mechanism of the three-dimensional wall jet	2001
Principles and performance of TCL-based second-moment closures	2001
On modelling periodic motion with turbulence closures	2001
Dynamic and thermal measurements of flow in a rotating U-bend with 45o ribs	2001
Flow and heat transfer in a rotating U-bend with 45 ribs	2001
CFD for aerodynamic turbulent flows: progress and problems	2000
Second-moment modelling of developing and self-similar 3d turbulent free-surface jets	2000
Impinging Jet Studies for Turbulence Model Assessment:part , Flow Field Experiments	1993
Some swirling-flow challenges for turbulent CFD, Invited Keynote Lecture	2008
The computation of unsteady turbulent flow structures in rotating cavities	2008
Internal Blade Cooling: the Cinderella of Turbomachinery C&EFD	2006
Problems, Progress and Paradoxes in Modelling Internal Cooling of Rotating Gas-Turbine Blades	2006
Experimental study of the Thermal Development in a Rotating Square-Ended U-Bend	2006
Development of Flowfield and Surface Heat-transfer Measurement and Visualisation Techniques for Internal Rotating Cooling Flows in Gas Turbine Blades	2006
Experimental study of the Thermal Development in a Rotating Square-Ended U-Bend	2005
Experimental study of the Effects of a Guide Vane on the Thermal Development in a Ribbed Square-Ended U-Bend	2005
Wall Function Approaches for Turbulent Flow CFD	2004
Stability of dumped sediment on sandbanks due to tidal currents off the East Anglia coast, UK	2004
Experimental Study of the Flow and Thermal Development of a Row of Cooling Jets Impinging on a Rotating Concave Surface (Paper GT2004-t2344)	2004
Application of a New Wall-Function Strategy to Turbulent Mixed and Natural Convection in Vertical Flows	2003
Effects of Rotation on Cooling Performance of an Impinging Jet Row	2003
The Negatively Buoyant Turbulent Wall Jet:Performance of alternative options in RANS Modelling	2003
A New Wall-Function Strategy applied to Mixed Convection in Vertical Annular Passages	2003
Effects of Rotation on the Flow and Thermal Development of a Row of Jets Impinging on a Concave Surface	2003
Precessing vortex structures in Flow within rotor-stator disc cavities: DNS and visualization studies	2002
Wall-Function Strategies for Use in Turbulent Flow CFD. Invited Paper	2002
The development of an alternative analytical wall-function strategy	2001
Turbulence and velocity induced by combusting impinging jets	2001
Development and application of a new wall-function strategy	2001
Development and application of a wall function based on numerical solution of transport equations across a near-wall sub-grid	2001
Second-moment modelling of periodic and transient pipe flow	1997
On the Structure of Turbulent Flow in Spirally Fluted Tubes	1993
Closure strategies for turbulent and transitional flows	2002
Prediction of Turbulent Flows	2005
Instability of Flows	2005
