# Supplementary material for: A Method for the Automated, Reliable Retrieval of Publication-Citation Records
Source: PLoS One. 2010 Aug 19;5(8):e12133. doi: 10.1371/journal.pone.0012133 (PMC2924380; doi:10.1371/journal.pone.0012133)
Supplement: Data Set S1 — Manually curated data. (0.22 MB ZIP) [file pone.0012133.s001.zip › validation/C_Scott_UMichigan_EECS.data]

The false discovery rate for statistical pattern recognition	2009
Adaptive Hausdorff estimation of density level sets	2009
Semi-parametric differential expression analysis via partial mixture estimation	2008
Performance measures for Neyman-Pearson classification	2007
Regression level set estimation via cost-sensitive classification	2007
Robust contour matching via the order preserving assignment problem	2006
Learning minimum volume sets	2006
Minimax-optimal classification with dyadic decision trees	2006
Tree pruning with subadditive penalties	2005
A Neyman-Pearson approach to statistical learning	2005
TEMPLAR: A wavelet-based framework for pattern learning and analysis	2004
Mean values of Dedekind sums	1996
Performance analysis for L2 kernel classification	2009
Adaptive Hausdorff estimation of density level sets	2008
Distributed spatial anomaly detection	2008
Robust kernel density estimation	2008
Nested support vector machines	2008
Learning to Satisfy	2008
Kernel classification via integrated squared error	2007
Generalization error analysis for FDR controlled classification	2007
Annotated minimum volume sets for nonparametric anomaly discovery	2007
Minimax support vector machines	2007
The one class support vector machine solution path	2007
Learning minimum volume sets with support vector machines	2006
Controlling false alarms with support vector machines	2006
Learning minimum volume sets	2006
On the adaptive properties of decision trees	2005
Near-minimax optimal classification with dyadic classification trees	2004
CORT: Classification or regression trees	2003
Dyadic classification trees via structural risk minimization	2003
Template learning from atomic representations: A wavelet-based approach to pattern analysis	2001
