# Supplementary material for: A Method for the Automated, Reliable Retrieval of Publication-Citation Records
Source: PLoS One. 2010 Aug 19;5(8):e12133. doi: 10.1371/journal.pone.0012133 (PMC2924380; doi:10.1371/journal.pone.0012133)
Supplement: Data Set S1 — Manually curated data. (0.22 MB ZIP) [file pone.0012133.s001.zip › validation/D_Das_IIT_Bangalore_EE.data]

Artificial Hygiene: Non-proliferation of Virus in Cellular Network	2004
Packet-Error Rate Based Power Budget for Multiple Access WDM Networks with Subcarrier Multiplexed Control Packets	2000
Performance analysis of computer networks employing linked-cluster topology with single-wavelength and WDM optical backbone	1999
A Novel Architecture for IEEE 802.16m Subscriber Station for Joint Power Saving Class Management	2009
Evaluation of Mobile Handset Recovery from Radio Link Failure in a Multi-RATs Environment	2008
Centralized Service Capability Interaction Manager (SCIM) Architecture to Support Dynamic Blending of Services for IMS Network	2008
PhishGuard: A Browser Plug-in for Protection from Phishing	2008
Modified EDF Algorithm and WiMAX Architecture to Ensure End-to-End Delay in Multihop Network	2008
Wi-MuMe: WiMAX MuLTIHOP MeSH – A Relay Based Approach to Deliver Broadband to Rural Community	2008
SWiFT: A Novel Architecture for Seamless Wireless Internet for Fast Train	2008
Performance Study of an Optical Backbone MAC Interconnecting WiMAX Base Stations over City/County Area	2008
Judicious Use of Algorithm for Poll-Me Bit with Active UGS connection in IEEE 802.16e to Increase the Performance	2008
Service Class Downlink Scheduling in WiMAX	2008
Adaptive Waiting Time Threshold Estimation Algorithm for Power Saving in Sleep Mode of IEEE 802.16e	2008
A Novel Interface Gateway Architecture for Seamless Interoperability between 802.11e and 802.16e	2008
Performance Study of IMS Signaling Plane	2007
Design of WiMAX Node Architecture for End-to-End Quality of Service	2007
Performance of Triple Play over 802.16e Based Networks for Rural Environment	2007
Providing Voice Connectivity to Rural India Using WiMax: Issues and Solution	2007
Adaptive Power Saving Algorithm for Mobile Subscriber Station in 802.16e	2007
Performance of Sniff & Embark protocol for Real Time Traffic in Wireless-LAN	2006
Seamless Network Management In Presence of Heterogeneous Management Protocols for Next Generation Network	2006
Sniff and Embark Protocol for QoS Enhancement in Wireless LAN	2006
New-MAC Protocol for Enhancement of QoS Performance in Wireless LAN	2006
An Adaptive Bandwidth Request Mechanism for QoS Enhancement in WiMax Real Time Communication	2006
Performance Evaluation of End-to-End Delay by Hybrid Scheduling Algorithm for QoS in IEEE 802.16 Network	2006
Improving Presence and Reducing Missed Call in VoIP Networks Through Mobile Paging	2005
Toll Collection through affordable SMS	2005
Ubiquitous Rescue Operation at Affordable Cost through Location-Aware SMS	2005
End-to-end Performance Analysis and Simulation of QoS Aware Wireless LANs Interconnected by WDM-Optical Backbone	2005
Ubiquitous-Trustworthy-Secure Data Communication in Hybrid Cellular-Internet Networks	2004
Throughput and Delay Evaluation of Proposed-DCF MAC Protocol for WLAN	2004
Trust and Security Realization for Mobile Users in GSM Cellular Networks	2004
Performance Evaluation of A New-DCF Mechanism for IEEE802.11	2004
Implementation of Multicasting over an Access Network by Next Generation Internet Protocol	2004
Internet Protocol: Prospects and Challenges for 21st Century	2003
Physical-layer Design Issues in Two-Level Hierarchical WDM-LANs	2001
Power-budget Analysis for a Two-Level WDM-LANs	2000
Performance Evaluation for Single-wavelength and WDM Optical Backbones	2000
Power Budget for Multiple Access WDM Networks with Subcarrier Multiplexed Control Packets	2000
Throughput Analysis of a LAN Employing Linked-cluster Topology with an Optical Backbone	1999
