# Supplementary material for: A Method for the Automated, Reliable Retrieval of Publication-Citation Records
Source: PLoS One. 2010 Aug 19;5(8):e12133. doi: 10.1371/journal.pone.0012133 (PMC2924380; doi:10.1371/journal.pone.0012133)
Supplement: Data Set S1 — Manually curated data. (0.22 MB ZIP) [file pone.0012133.s001.zip › validation/Dan_Suciu_UWashington_CSE.data]

Embracing Uncertainty in Large-Scale Computational Astrophysics	2009
Query Containment of Tier-2 Queries over a Probabilistic Database	2009
General Database Statistics Using Entropy Maximization	2009
Probabilistic Databases: Diamonds in the Dirt	2009
Integrating and Ranking Uncertain Scientific Data	2009
A Case for A Collaborative Query Management System	2009
Believe It or Not: Adding Belief Annotations to Databases	2009
Relationship privacy: output perturbation for queries with joins	2009
Approximate Lineage for Probabilistic Databases	2008
Management of Data with Uncertainties	2008
Event Queries on Correlated Probabilistic Streams	2008
Evaluating Queries in the Presence of Soft Key Constraints	2008
Cascadia: A System for Specifying, Detecting, and Managing RFID Events	2008
Access Control over Uncertain Data	2008
Probabilistic Databases	2008
Efficient Top-k Query Evaluation on Probabilistic Data	2007
Query Evaluation on a Database Given by a Random Graph	2007
The Dichotomy of Conjunctive Queries on Probabilistic Structures	2007
Management of Probabilistic Data: Foundations and Challenges	2007
Navigating Extracted Data with Schema Discovery	2007
Structured Querying of Web Text: A Technical Challenge	2007
Efficient Query Evaluation on Probabilistic Databases	2007
Efficient Evaluation of HAVING Queries on a Probabilistic Database	2007
Physical Access Control for Captured RFID Data	2007
A formal analysis of information disclosure in data exchange	2007
The Boundary Between Privacy and Utility in Data Publishing	2007
Tutorial at the EDBT Summer School: Techniques for managing probabilistic data	2007
Efficient Top-k Query Evaluation on Probabilistic Data (Extended Version)	2006
Query Evaluation on Probabilistic Databases	2006
Towards correcting input data errors probabilistically using integrity constraints	2006
A Framework for XML-based Integration of Data, Visualization and Analysis in a Biomedical Domain	2005
MYSTIQ: A system for finding more answers by using probabilities	2005
Answering Queries from Statistics and Probabilistic Views	2005
Asymptotic Conditional Probabilities for Conjunctive Queries	2005
Query Caching and View Selection for XML Databases	2005
Distributed XQuery	2004
Indexing Heterogeneous Data	2004
Efficient Query Evaluation on Probabilistic Databases	2004
Processing XML Streams with Deterministic Automata and Stream Indexes	2004
Containment and equivalence of a fragment of XPath	2004
A Formal Analysis of Information Disclosure in Data Exchange	2004
XML with Data Values: Typechecking Revisited	2003
Processing XML Streams with Deterministic Automata	2003
Stream Processing of XPath Queries with Predicates	2003
The View Selection Problem for XML Content Based Routing	2003
XViz: a tool for visualizing XPath expressions	2003
Controlling Access to Published Data Using Cryptography	2003
XMLTK: An XML Toolkit for Scalable XML Stream Processing	2002
SilkRoute : a framework for publishing relational data in XML	2002
Processing XML Streams with Deterministic Automata	2002
View selection for XML stream processing	2002
A scalabel algorithm for query minimization	2002
Containment and equivalence of an XPath fragment	2002
Cryptographically Enforced Conditional Access for XML	2002
Typechecking for XML Transformers	2002
Distributed Query Evaluation on Semistructured Data	2002
XML with Data Values: Typechecking Revisited	2002
Typechecking XML Views of Relational Databases	2001
A formal perspective on the view selection problem	2001
Efficient evaluation of XML middle-ware queries	2001
Publishing Relational Data in XML: the SilkRoute Approach	2001
What Can Database Do for Peer-to-Peer ?	2001
Equivalence and Normal Forms for the Restricted and Bounded Fixpoint in the Nested Algebra	2001
On Database Theory and XML	2001
Typechecking for Semistructured Data	2001
UnQL: A Query Language and Algebra for Semistructured Data Based on Structural Recursion	2000
SilkRoute: trading between relations and XML	2000
Declarative Specification of Web Sites with Strudel	2000
XMill: an efficent compressor for XML data	2000
Typechecking for XML Transformers	2000
Querying XML Data	1999
Query Optimization in the Presence of Limited Access Patterns	1999
A query language for XML	1999
Storing semistructured data with STORED	1999
Verifying Integrity Constraints on Web Sites	1999
Declarative Specification of Data-intensive Web sites	1999
Optimization of Run-time Management of Data Intensive Web-sites	1999
Run-Time Management of Data Intensive Web Sites	1999
Index Structures for Path Expressions	1999
Type Inference for Queries on Semistructured Data	1999
Topological queries in spatial databases	1999
Optimizing Regular Path Expressions Using Graph Schemas	1998
Reasoning about Web-site structure	1998
Catching the boat with Strudel: experience with a Web-site management system	1998
Query Containment for Conjunctive Queries With Regular Expressions	1998
Web site management: the strudel approach	1998
Focusing Search in Hierarchical Structures with Directory Sets	1998
Domain-independent queries on databases with external functions	1998
Semistructured Data and XML	1998
An Overview of Semistructured Data	1998
Adding structure to unstructured data	1997
A structure-based approach to querying semistructured data	1997
STRUDEL - a web-site management system	1997
A query language and processor for a web-site management system	1997
A Query Language for a Web-Site Management System	1997
Deciding Containment for Queries with Complex Objects	1997
Bounded fixpoints for complex objects	1997
A query language for NC	1997
The complexity of the evaluation of complex algebra expressions	1997
A query language and optimization techniques for unstructured data	1996
Query decomposition and view maintenance for query languages for unstructured data	1996
Implementation and Analysis of a Parallel Collection Query Language	1996
Programming Constructs for Unstructured Data	1995
The restricted and the bounded fixpoint closures of the nested relational algebra are equivalent	1995
On Two Forms of Structural Recursion	1995
Domain-Independent Queries on Databases with External Functions	1995
Parallel programming languages for collections	1995
Topological queries in spatial databases	1995
Comprehension Syntax	1994
Bounded Fixpoints for Complex Objects	1994
A Query Language for NC	1994
Any Algorithm in the Complex Object Algebra needs Exponential Space to Compute Transitive Closure	1994
Efficient Compilation of High-Level Data Parallel Algorithms	1994
