# Supplementary material for: A Method for the Automated, Reliable Retrieval of Publication-Citation Records
Source: PLoS One. 2010 Aug 19;5(8):e12133. doi: 10.1371/journal.pone.0012133 (PMC2924380; doi:10.1371/journal.pone.0012133)
Supplement: Data Set S1 — Manually curated data. (0.22 MB ZIP) [file pone.0012133.s001.zip › validation/Derek_Ruths_Mcgill_CS.data]

GS2: An efficiently computable measure of GO-based similarity of gene sets.	2009
Conference Report: International Research Symposium on Ankyloblepharon-Ectodermal Defects-Clift Lip and/or Palate (AEC) Syndrome.	2009
PhyloNet: A Software Package for Analyzing and Reconstructing Reticulate Evolutionary Relationships.	2008
Novel Graph-theoretic Analysis of Roads in Late Antiquity.	2008
Rapidly exploring structural and dynamic properties of signaling networks using PathwayOracle.	2008
The Signaling Petri Net-Based Simulator: A Non-Parametric Strategy for Characterizing the Dynamics of Cell-Specific Signaling Networks.	2008
Confounding Factors in HGT Detection: Statistical Error, Coalescent Effects, and Multiple Solutions.	2007
De novo Signaling Pathway Predictions based on Protein-Protein Interaction, Targeted Therapy and Protein Microarray Analysis.	2007
Identifiability Issues in Phylogeny-based Detection of Horizontal Gene Transfer.	2006
Graph-theoretic Hypothesis Generation in Biological Signaling Networks.	2006
Techniques for Assessing Phylogenetic Branch Support: A Performance Study.	2006
RECOMP: A Parsimony-based Method for Detecting Recombination.	2006
RIATA-HGT: A Fast and Accurate Heuristic for Reconstructing Horizontal Gene Transfer.	2005
Recombination and Phylogeny: Effects and Detection.	2005
Nanocell Logic Gates for Molecular Computing.	2002
Arbor3D: An Interactive Environment for Examining Phylogenetic and Taxonomic Trees in Multiple Dimensions.	2000
A Virtual Genome Environment for the Visualization and Navigation of Genomic Data.	2000
Gene Trees, Species Trees, and Species Networks.	2005
Analysis of Associational Networks Embedded in Terrorist Events.	2008
Novel Graph-theoretic Analysis of Roads in Late Antiquity.	2008
De novo Signaling Pathway Predictions based on Protein-Protein Interaction, Targeted Therapy and Protein Microarray Analysis.	2007
Techniques for Assessing Phylogenetic Branch Support: A Performance Study.	2006
RECOMP: A Parsimony-based Method for Detecting Recombination.	2006
RIATA-HGT: A Fast and Accurate Heuristic for Reconstructing Horizontal Gene Transfer.	2005
