# Supplementary material for: A Method for the Automated, Reliable Retrieval of Publication-Citation Records
Source: PLoS One. 2010 Aug 19;5(8):e12133. doi: 10.1371/journal.pone.0012133 (PMC2924380; doi:10.1371/journal.pone.0012133)
Supplement: Data Set S1 — Manually curated data. (0.22 MB ZIP) [file pone.0012133.s001.zip › validation/G_Bernstein_Upenn_Physics.data]

Improved Constraints on the Gravitational Lens Q0957+561. I. Weak Lensing	2009
Findings of the Joint Dark Energy Mission Figure of Merit Science Working Group	2009
The cosmology dependence of weak lensing cluster counts	2009
Comprehensive Two-Point Analyses of Weak Gravitational Lensing Surveys	2009
Multipole Formulae for Gravitational Lensing Shear and Flexion	2009
Handbook for the GREAT08 Challenge: An image analysis competition for cosmological lensing	2009
Catastrophic photometric redshift errors: weak lensing survey requirements	2009
Designing Future Dark Energy Space Mission: I. Building Realistic Galaxy Spectro-Photometric Catalogs and their first applications	2009
Diagnosing space telescope misalignment and jitter using stellar images	2008
SuperNova Acceleration Probe (SNAP): Investigating Photometric Redshift Optimization	2008
Size of spectroscopic calibration samples for cosmic shear photometric redshifts	2008
Transneptunian orbit computation	2007
Detectability of CMB tensor B modes via delensing with weak lensing galaxy surveys	2007
Shear recovery accuracy in weak lensing analysis with elliptical Gauss-Laguerre method	2007
Systematic effects in the sound horizon scale measurements	2007
Dark energy constraints from lensing-detected galaxy clusters	2006
Lightcurves of 20-100 Kilometer Kuiper Belt Objects Using the Hubble Space Telescope	2006
The Shear TEsting Programme 1: Weak lensing analysis of simulated ground-based observations	2006
Systematic Errors in Future Weak Lensing Surveys: Requirements and Prospects for Self-Calibration	2006
Metric Tests for Curvature from Weak Lensing and Baryon Acoustic Oscillations	2006
Dark Energy Constraints from the CTIO Lensing Survey	2006
PSF Anisotropy and Systematic Errors in Weak Lensing Surveys	2006
Inhomogeneous systematic signals in cosmic shear observations	2005
The Size Distribution of Trans-Neptunian Bodies	2004
Dark Energy Constraints from Weak Lensing Cross-Correlation Cosmography	2004
The Skewness of the Aperture Mass Statistic	2004
Weak Lensing Results from the 75 Square Degree	2003
Observational Limits on a Cold Distant Kuiper Belt	2002
Shape Alignments of Satellite Galaxies	2002
Shapes, Shears, Stars, and Smears: Optimal Measurements for Weak Lensing	2002
Advanced Exposure-Time Calculations: Undersampling, Dithering,Cosmic Rays, Astrometry, and Ellipticities	2001
A volume-phase holographic spectrograph for the Magellan Telescopes	2002
Weak Lensing Determination of the Mass in Galaxy Halos	2001
The Edge of the Solar System	2001
A Comparison Of Coma Cluster S0 Galaxies With The Tully-Fisher Relation For Late-Type Spirals	2001
Orbit Fitting and Uncertainties for Kuiper Belt Objects	2000
Weak Lensing with Sloan Digital Sky Survey Commissioning Data: The Galaxy-Mass Correlation Function to 1 H-1 Mpc	2000
Detection of weak gravitational lensing distortions of distant galaxies by cosmic dark matter at large scales	2000
Weak Gravitational Lensing by the Nearby Cluster Abell 3667	2000
Values of H0 from Models of the Gravitational Lens 0957+561	1999
Big Throughput Camera: The First Year	1998
The Gravitational Lens MG 0414+0534: A Link between Red Galaxies and Dust	1998
Minor Planet Electronic Circulars 1998-M18, 1998-M25, 1998-N03, and 1998-N04	1998
Improved Parameters and New Lensed Features for Q0957+561 from WFPC2 Imaging	1998
Tests of the Tully-Fisher Relation.II.Scatter Using Optical Rotation Curves	1997
The Quadruple Gravitational Lens PG 1115+080: Time Delays and Models	1997
The Mass Distribution of the Cluster 0957+561 From Gravitational Lensing	1997
Low Surface Brightness Galaxies in the Core of the Coma Cluster	1997
The Luminosity Function of the Coma Cluster Core for -25 - M_R - -9.4	1995
K-band Galaxy Counts	1995
Detection of lens candidates for the double quasar Q2345+007	1994
Tests of the Tully-Fisher relation. 1: Scatter in infrared magnitude versus 21 cm width	1994
An Extremely Red r^{1/4} Galaxy in the Test Image of the Hubble Deep Field South	1998
Correlations of galaxies at z = 0.3	1994
The variance of correlation function estimates	1994
