# Supplementary material for: A Method for the Automated, Reliable Retrieval of Publication-Citation Records
Source: PLoS One. 2010 Aug 19;5(8):e12133. doi: 10.1371/journal.pone.0012133 (PMC2924380; doi:10.1371/journal.pone.0012133)
Supplement: Data Set S1 — Manually curated data. (0.22 MB ZIP) [file pone.0012133.s001.zip › validation/Gonzalo_Cosa_Mcgill_Chemistry.data]

Molecular Imaging of Lipid-Peroxyl Radicals in Living Cells with a Bodipy-α-tocopherol Adduct.	2009
Phenol-based Lipophilic Fluorescent Antioxidant Indicators: a Rational Approach	2009
Modular Construction of DNA Nanotubes of Tunable Geometry and Single- or Double-stranded Character	2009
How Drug Photodegradation Studies Led to the Promise of New Therapies and Some Fundamental Reaction Dynamics along the Way	2009
Reactivity of Adrenaline toward Alkoxyl Radicals and Carbonyl Triplet States.	2008
Liposome Encapsulation of Conjugated Polyelectrolytes: Toward a Liposome Beacon.	2008
Design and Synthesis of a BODIPY-α-Tocopherol Adduct for Use as an Off/On Fluorescent Antioxidant Indicator.	2007
Evidence for Non-Two-State Kinetics in the Nucleocapsid Protein Chaperoned Opening of DNA Hairpins	2006
Single Molecule FRET Studies of Important Intermediates in the Nucleocapsid Protein Chaperoned Minus-Strand Transfer Step in HIV-1 Reverse transcription.	2005
Secondary Structure and Secondary Structure Dynamics of DNA Hairpins Complexed with HIV-1 NC Protein.	2004
Photodegradation and Photosensitization in Pharmaceutical Products: Assessing Drug Phototoxicity.	2004
Comparative Study of the Reactivities of Different Aroyl-substituted Benzyl Carbanions in Water and DMSO.	2004
Laser Techniques in the Study of Drug Photochemistry.	2004
Photochemistry of Diketones: Observation of a Triplet State-oxygen Adduct	2004
First Determination of Absolute Rate Constants for the Reaction of Aroyl-substituted Benzyl Carbanions in Water and DMSO	2002
Tuning the Photocatalytic Activity of Titanium Dioxide by Encapsulation Inside Zeolites Exemplified by the Cases of Thianthrene Photooxygenation and Horseradish Peroxidase Photodeactivation	2002
Novel DNA Damage Detection Technique Applying Time-resolved Fluorescence Measurements.	2002
Increasing the Life Expectancy of Carbanions by Zeolite Inclusion.	2002
Inversion of 4-Methoxybenzophenone Triplet in Aqueous Solutions, Photochem. Photobiol.	2002
Absolute Rate Constants for Water Protonation of 1-(3-Benzoylphenyl)alkyl Carbanions	2002
Photocatalytic Activity of a Multi-component System Assembled within Zeolites. Case of 2,4,6-Triphenylpyrylium or Ruthenium Trisbipyridyl Photosensitizers and Titanium Dioxide Relays within Zeolite Y.	2002
A Laser Flash Photolysis Study of Fenofibric Acid in Aqueous Buffered Media. Unexpected Triplet State Inversion in a Derivative of 4-alkoxybenzophenone.	2002
Photophysical Properties of DNA-stain Dyes Bound to Double and Single Stranded DNA in Aqueous Buffered Solution	2001
Intrazeolite Photochemistry 26. Photophysical Properties of Nanosized TiO2 Clusters Included in Zeolites Y, Beta and Mordenite	2001
Direct Determination of Single-to-Double Stranded DNA Ratio in Solution Applying Time-resolved Fluorescence Measurements of Dye-DNA Complexes	2000
pH Effect on the Efficiency of the Photodeactivation Pathways of Naphazoline: a Combined Steady State and Time Resolved Study	2000
Influence of Solvent Polarity and Base Concentration on the Photochemistry of Ketoprofen: Independent Singlet and Triplet Pathways.	1999
Estimation of the Bimolecular Rate Constant for Exciplex Formation from the Analysis of its Emission Spectrum	1997
