# Supplementary material for: A Method for the Automated, Reliable Retrieval of Publication-Citation Records
Source: PLoS One. 2010 Aug 19;5(8):e12133. doi: 10.1371/journal.pone.0012133 (PMC2924380; doi:10.1371/journal.pone.0012133)
Supplement: Data Set S1 — Manually curated data. (0.22 MB ZIP) [file pone.0012133.s001.zip › validation/Gustafson_UBC_Math.data]

Mathematical Concepts of Quantum Mechanics.	2003
Stability in H^{1/2} of the sum of K solitons for the Banjamin-Ono equation	2009
Scattering theory for the Gross-Pitaevskii equation in three dimensions (with K. Nakanishi and T.-P. Tsai).	2009
Dynamic stability and instability of pinned fundamental vortices	2009
Global questions for map evolution equations	2008
Global existence and blow-up for harmonic map heat flow	2009
Asymptotic stability of harmonic maps under the Schroedinger flow (with K. Kang and T.-P. Tsai).	2008
Interior regularity criteria for suitable weak solutions of the Navier-Stokes equations	2007
Global dispersive solutions for the Gross-Pitaevskii equation in two and three dimensions	2007
Spectra of linearized operators for NLS solitary waves	2007
Scattering for the Gross-Pitaevskii equation	2006
Schroedinger flow near harmonic maps	2007
Effective dynamics of magnetic vortices	2006
Regularity criteria for suitable weak solutions of the Navier-Stokes equations near the boundary	2006
Long time motion of NLS solitary waves in a confining potential	2006
Asymptotic stability and completeness in the energy space for nonlinear Schroedinger equations with small solitary waves	2004
Solitary wave dynamics in an external potential	2004
Stability of localized solutions of Landau-Lifshitz equations	2002
Dynamic stability of magnetic vortices.	2002
Some mathematical problems in the Ginzburg-Landau theory of superconductivity.	2001
The stability of magnetic vortices (with I.M. Sigal).	2000
Symmetric solutions of Ginzburg-Landau equations in all dimensions.	1997
Stability of vortex solutions of the Ginzburg-Landau heat equation.	1997
