# Supplementary material for: A Method for the Automated, Reliable Retrieval of Publication-Citation Records
Source: PLoS One. 2010 Aug 19;5(8):e12133. doi: 10.1371/journal.pone.0012133 (PMC2924380; doi:10.1371/journal.pone.0012133)
Supplement: Data Set S1 — Manually curated data. (0.22 MB ZIP) [file pone.0012133.s001.zip › validation/I_M_Cote_SFU_Biology.data]

Recycling data to derive environmental indicators.	2009
Flattening of Caribbean coral reefs: region-wide declines in architectural complexity.	2009
An assessment of the 100 questions of greatest importance to the conservation of global biological diversity.	2009
Effects of marine reserve age on fish populations: a global meta-analysis.	2009
Recent region-wide declines in Caribbean reef fish abundance.	2009
Record densities of Indo-Pacific lionfish on Bahamian coral reefs.	2009
Managing dive tourism for the sustainable use of coral reefs: Validating diver perceptions of attractive site features.	2009
Quantifying the evidence for ecological synergies.	2008
Plasticity in sexual size dimorphism and Rensch’s rule in Mediterranean blennies (Blenniidae).	2008
The cleaning goby mutualism: a system without punishment, partner switching or tactile stimulation.	2008
Does cleanerfish service quality depend on client value or choice options?	2008
Construction setback regulations and sea-level rise: mitigating sea turtle nesting beach loss.	2008
Stable isotope analysis of the Hypoplectrus species complex reveals no evidence for dietary niche divergence.	2008
Does competition for clients increase service quality in cleaning gobies?	2008
The meaning of jolts by fish clients of cleaning gobies.	2008
Links between sex change and fish densities in marine protected areas.	2008
Why do fishers fish where they fish? Using the ideal free distribution to understand the behaviour of artisanal reef fishers.	2007
A protective function for aggressive mimicry?	2007
Aggressive mimics profit from a model-signal receiver mutualism.	2007
Ecological differences between hamlet colour morphs (Hypoplectrus: Serranidae): between-morph variation in diet.	2007
The quest for cryptic creatures: impacts of species-focused recreational diving on coral reefs.	2007
Current and future sustainability of island coral reef fisheries.	2007
Client preferences by Caribbean cleaning gobies: food, safety or something else?	2007
Habitat quality masks the effects of fishing on Caribbean spotted spiny lobster (Panulirus guttatus) populations.	2007
Sperm competition and sex change: a comparative analysis across fishes.	2007
Predicting the effects of exploitation on male-first sex-changing fish.	2007
Opposing forces of aerosol cooling and El Niño drive coral bleaching on Caribbean reefs.	2006
European colonisation by the spined loach Cobitis taenia from Ponto-Caspian refugia based on mitochondrial DNA variation.	2006
Frequency-dependent success of aggressive mimics in a cleaning symbiosis.	2006
Mutualism or parasitism? The variable outcome of cleaning symbioses.	2005
Accelerating impacts of coral bleaching with temperature in the Caribbean.	2005
Island-specific preferences of tourists for environmental features: implications for managing the impacts of climate change on Caribbean tourism.	2005
Measuring coral reef declines through meta-analysis.	2005
New polymorphic microsatellite markers for California sea lions (Zalophus californianus).	2005
Predicting the impact of sea level rise on Caribbean sea turtle nesting habitat: a GIS approach.	2005
Choosing when to be a cleaner-fish mimic.	2005
Science and the Convention on Biological Diversity’s 2010 target.	2005
Hurricanes and Caribbean coral reefs: immediate impacts, recovery trajectories and contribution to long-term coral decline.	2005
Distance-dependent costs and benefits of aggressive mimicry in a cleaning symbiosis.	2005
Individual differences in microhabitat use in a Caribbean cleaning goby: a buffer effect in a marine species?	2004
Solitary nesting as an alternative breeding tactic in colonial nesting bluegill sunfish (Lepomis macrochirus).	2004
Size and stripes: how fish clients recognize cleaners.	2004
In situ evidence for ectoparasites as a proximate cause of cleaning interactions in reef fish.	2004
Monogamy in marine fishes.	2004
Dominance hierarchies in group-living cleaning gobies: patterns of interaction and foraging consequences.	2004
Do ectoparasites determine cleanerfish abundance? Evidence on two spatial scales.	2004
Habitat use, egg laying sites and activity patterns of an endangered Mauritian gecko (Phelsuma guentheri).	2003
The ultimate effect of being cleaned: does ectoparasite removal increase reproductive success in a damselfish client?	2003
Long-term region-wide declines in Caribbean corals.	2003
Indirect consequences of parental care: Sex differences in ectoparasite burden and cleaner-seeking activity in longfin damselfish.	2003
Sex-related differences in growth and morphology in blue mussels.	2003
Population stability in salmon species: effects of population size and female reproductive allocation.	2003
Substratum preferences and diel activity patterns of British spined loach: Implications for conservation management.	2003
Social monogamy in the cleaning goby Elacatinus evelynae: ecological constraints or net benefits?	2003
Temporal variation in cleanerfish and client behaviour: does it reflect ectoparasite availability?	2003
Honesty and cheating in cleaning symbioses: evolutionarily stable strategies defined by variable payoffs.	2003
Habitat choice in adult longfin damselfish: territory characteristics and relocation times.	2003
Sex differences in cleaning behaviour and diet of a Caribbean cleaning goby.	2003
Predictive ecology to the rescue?	2003
Nest orientation patterns in Salaria fluviatilis	2002
Cleaning activity of two Caribbean cleaning gobies: intra- and interspecific comparisons.	2002
Do cleaning stations affect the distribution of territorial reef fishes?	2002
Population size and habitat use of the Rodrigues Fody, Foudia flavicans.	2002
Population census and habitat use of Rodrigues Warbler Acrocephalus rodericanus.	2002
Why clean and be cleaned? The importance of client ectoparasites and mucus in a marine cleaning symbiosis.	2001
Optimal conditions for breeding of captive Humboldt penguins (Spheniscus humboldti): a survey of British zoos.	2001
Effects of marine reserve characteristics on the protection of fish populations: a meta-analysis.	2001
Are Caribbean cleaning symbioses mutualistic? Costs and benefits of visiting cleaning stations to longfin damselfish.	2001
Conservation benefits of marine reserves for fish populations.	2000
Diet of broadstripe cleaning gobies on a Barbadian reef.	2000
Cleaner-client interactions on a Caribbean reef: influence of correlates of parasitism.	2000
Evolution and ecology of cleaning symbioses in the sea.	2000
Genetic divergence and origin of Mediterranean populations of the river blenny Salaria fluviatilis.	2000
Egg cannibalism in river blennies: the role of natural prey availability.	1999
Potential impacts of gravel extraction on Spanish populations of river blennies (Salaria fluviatilis).	1999
Predator-induced clumping behaviour in mussels (Mytilus edulis Linnaeus).	1999
Variation in posing behaviour among fish species visiting cleaning stations.	1998
Tropical fish: explosions and extinctions.	1998
Less choosy or different preference? Impact of hypoxia on hermit crab shell assessment and selection.	1998
Interactions between cleaning gobies and territorial damselfishes on coral reefs.	1998
The effectiveness of removing predators to protect bird populations.	1997
Parasitism and group size in social animals: a meta-analysis.	1995
Direct selection on mate choice: female blennies pay more for good mates.	1995
Effects of predatory crab effluents on byssus production in mussels.	1995
Reduced disease to offspring: a benefit of coloniality in sunfish.	1995
Female blennies prefer older males.	1993
Male and female mate choice in the redlip blenny: why bigger is better.	1989
Recruitment in the redlip blenny Ophioblennius atlanticus: is space limiting?	1989
Self-monitoring of reproductive success: nest-switching in the redlip blenny (Pisces: Blenniidae).	1989
On the dynamics of the mass mortality of Diadema antillarum in Barbados.	1986
