# Supplementary material for: A Method for the Automated, Reliable Retrieval of Publication-Citation Records
Source: PLoS One. 2010 Aug 19;5(8):e12133. doi: 10.1371/journal.pone.0012133 (PMC2924380; doi:10.1371/journal.pone.0012133)
Supplement: Data Set S1 — Manually curated data. (0.22 MB ZIP) [file pone.0012133.s001.zip › validation/J_A_McGuire_Berkeley_Biology.data]

Quantifying ecological, morphological, and genetic variation to delimit species in the coast horned lizard species complex (Phrynosoma).	2009
Conspicuousness of Dickerson's collared lizard (Crotaphytus dickersonae) through the eyes of conspecifics and predators.	2009
Homoplasy and clade support.	2009
A higher-level taxonomy for hummingbirds.	2009
A new species of bent-toed gecko (Gekkonidae: Cyrtodactylus) form Sulawesi Island, eastern Indonesia.	2008
A coalescent framework for comparing alternative models of population structure with genetic data: evolution of Celebes toads.	2009
A new species of bent-toed gecko Cyrtodactylus Gray 1827 (Squamata: Gekkonidae) from the island of Sulawesi, Indonesia.	2008
A multivariate statistical analysis of morphological variation in the Trimorphodon biscutatus complex (Squamata: Colubridae).	2008
Comparative mitochondrial genomics of snakes: extraordinary substitution rate dynamics and functionality of the duplicate control region.	2007
Mitochondrial introgression and incomplete lineage sorting through space and time: Phylogenetics of crotaphytid lizards.	2007
Phylogenetic systematics and biogeography of hummingbirds: Bayesian and maximum likelihood analyses of partitioned data and selection of an appropriate partitioning strategy.	2007
The flying lizards of the Draco lineatus group (Squamata: Iguania: Agamidae): A taxonomic revision with descriptions of two new species.	2007
Indonesia’s protected areas need more protection – suggestions from island examples. In Sodhi, N. S., G. Acciaioli, M. Erb, and A. K.-J. Tan (Eds.) Biodiversity and human livelihoods in protected areas.	2007
Gliding and the functional origins of flight: biomechanical novelty or necessity?	2007
A new species of pitviper of the genus Popeia (Squamata: Viperidae) from Pulau Tioman, Pahang, West Malaysia.	2006
Phylogenetic relationships of horned lizards (Phrynosoma) based on nuclear and mitochondrial data: Evidence for a misleading mitochondrial gene tree.	2006
Death adders (Acanthophis laevis complex) from the island of Ambon (Maluku, Indonesia).	2006
Are unequal clade priors problematic for Bayesian phylogenetics?	2006
The cost of living large: Comparative gliding performance in flying lizards (Draco).	2005
Resolution of a paradox: Hummingbird flight at high elevations does not come without a cost.	2004
Range extensions of Lycodon capucinus BOIE, 1827 in eastern Indonesia.	2004
Phylogenetics of fanged frogs: testing biogeographical hypotheses at the interface of the Asian and Australian faunal zones.	2003
Allometric prediction of locomotor performance: An example from Southeast Asian flying lizards.	2003
Is sparse taxon sampling a problem for phylogenetic inference?	2003
Increased taxon sampling is advantageous for phylogenetic inference.	2002
Revised checklist and comments on the terrestrial herpetofauna of Pulau Tioman, Peninsular Malaysia.	2002
A new species of Pseudocalotes (Squamata: Agamidae) from Bukit Larut, West Malaysia.	2001
Phylogenetic systematics of Southeast Asian flying lizards (Iguania: Agamidae: Draco) as inferred from mitochondrial DNA sequence data.	2001
Amphibians and reptiles of Luzon Island, II: Preliminary report on the herpetofauna of Aurora Memorial National Park, Philippines.	2000
Crotaphytus vestigium Smith and Tanner, 1972 (Reptilia, Squamata): proposed conservation of the specific name.	2000
A taxonomic revision of the flying lizards of the Philippine Islands (Iguania: Agamidae: Draco), with a description of a new species.	2000
Status of some frogs related to Rana everetti (Anura: Ranidae); description of a new species and resurrection of R. igorota.	2000
New species of diminutive scincid lizard (Squamata; Lygosominae: Sphenomorphus) from Luzon Island, Republic of the Philippines.	1999
Crotalus ruber Cope, 1892 (Reptilia, Serpentes): proposed precedence of the specific name over that of Crotalus exsul Garman, 1884.	1999
Morphology, molecules, and the phylogenetics of cetaceans.	1998
Phylogenetic systematics of crotaphytid lizards.	1996
The systematics, classification, and biogeography of the Sceloporus magister complex.	1996
A new species of collared lizard (Iguania: Crotaphytidae) from Northeastern Baja California, México.	1994
A report on the herpetofauna of the Vizcaíno Peninsula, Baja California, México, with a discussion of its biogeographic and taxonomic implications.	1994
The taxonomy and biogeography of Thamnophis hammondii and T. digueti (Reptilia: Squamata: Colubridae) in Baja California, México.	1993
The oases of central Baja California, México. Part I. A preliminary account of the relictual mesophilic herpetofauna and the status of the oases.	1993
Progesterone induces bright orange throat coloration in female Petrosaurus mearnsi.	1993
