# Supplementary material for: A Method for the Automated, Reliable Retrieval of Publication-Citation Records
Source: PLoS One. 2010 Aug 19;5(8):e12133. doi: 10.1371/journal.pone.0012133 (PMC2924380; doi:10.1371/journal.pone.0012133)
Supplement: Data Set S1 — Manually curated data. (0.22 MB ZIP) [file pone.0012133.s001.zip › validation/J_Leadbetter_Caltech_Microbiology.data]

Novel ultrastructures of Treponema primitia and their implications for motility.	2008
Metagenomic and functional analysis of hindgut microbiota of a wood-feeding higher termite.	2007
Directed evolution of Vibrio fischeri LuxR for improved response to butanoyl-homoserine lactone.	2007
Acyl-HSL signal decay: intrinsic to bacterial cell-cell communications.	2007
Microfluidic digital PCR enables multigene analysis of individual environmental bacteria.	2006
In situ structure of the complete Treponema primitia flagellar motor.	2006
Dual selection enhances the signaling specificity of a variant of the quorum-sensing transcriptional activator LuxR.	2006
Utilization of homoserine lactone as a sole source of carbon and energy by soil Arthrobacter and Burkholderia species.	2006
Utilization of capsaicin and vanillylamine as growth substrates by Capsicum (hot pepper)-associated bacteria.	2006
Identification of QuiP, the product of gene PA1032, as the second acyl-homoserine lactone acylase of Pseudomonas aeruginosa PAO1.	2006
Community and cultivation analysis of arsenite oxidizing biofilms at Hot Creek.	2006
Environmental Microbiology,	2005
Rapid acyl-homoserine lactone quorum signal decomposition by diverse soils.	2005
Directed evolution of Vibrio fischeri LuxR for increased sensitivity to a broad spectrum of acyl-homoserine lactones.	2005
Iron reduction in the metal-rich guts of wood-feeding termites.	2004
Description of Treponema azotonutricium sp. nov. and Treponema primitia sp. nov., the first spirochetes isolated from termite guts.	2004
Utilization of acyl-homoserine lactone quorum signals for growth by a soil pseudomonad and Pseudomonas aeruginosa PAO1.	2003
Analysis of genes of tetrahydrofolate-dependent metabolism from cultivated spirochaetes and the gut community of the termite Zootermopsis angusticollis.	2003
Cultivation of recalcitrant microbes: cells are alive, well, and revealing their secrets in the 21st century laboratory.	2003
Evolutionary design strategies for synthetic genetic circuits.	2003
Arthrobacter strain VAI-A utilizes acyl-homoserine lactone inactivation products and stimulates quorum signal biodegradation by Variovorax paradoxus.	2003
Acyl-homoserine lactone acylase from Ralstonia str. XJ12B represents a novel and potent class of quorum quenching enzymes.	2003
Termite gut spirochetes. In: The Prokaryotes - an evolving electronic resource for the microbiological community.	2002
Nitrogen fixation by symbiotic and free-living spirochetes.	2001
Plant microbiology - quieting the raucous crowd.	2001
Metabolism of acyl-homoserine lactone quorum sensing signals by Variovorax paradoxus.	2000
Acetogenesis from H2 plus CO2 by spirochetes from termite guts.	1999
Metabolism of sulfonic acids and other organosulfur compounds by sulfate-reducing bacteria.	1998
Methanobrevibacter filiformis sp. nov., a filamentous methanogen from termite hindguts.	1998
Sulfonates: novel participants in anaerobic respiration.	1996
Physiological ecology of Methanobrevibacter cuticularis sp. nov. and Methanobrevibacter curvatus sp. nov., isolated from the hindgut of the termite Reticulitermes flavipes.	1996
Characterization of random amplified polymorphic DNA (RAPD) products from Xanthomonas campestris and some comments on the use of RAPD products in phylogenetic analysis.	1994
