# Supplementary material for: A Method for the Automated, Reliable Retrieval of Publication-Citation Records
Source: PLoS One. 2010 Aug 19;5(8):e12133. doi: 10.1371/journal.pone.0012133 (PMC2924380; doi:10.1371/journal.pone.0012133)
Supplement: Data Set S1 — Manually curated data. (0.22 MB ZIP) [file pone.0012133.s001.zip › validation/James_Gleason_Mcgill_Chemistry.data]

Application of a [6+4] cycloaddition strategy toward the total synthesis of CP-225,917	2010
Synthesis of novel chiral cubane-based Schiff-base ligand and it's application in asymmetric nitro aldol (Henry) reaction	2010
Increased NOD2-Mediated Recognition of N-Glycolylated Muramyl Dipeptide	2009
Stereoselective Formation of alpha-Quaternary Stereocenters in the Mannich Reaction.	2009
Stable 5-Substituted Cyclopentadienes for the Diels-Alder Cycloaddition and their Application to Palauamine Synthesis	2008
Incorporation of histone deacetylase inhibition into the structure of a nuclear receptor agonist.	2008
CP-225,917 Synthetic Studies: Unusual Hydroboration Regioselectivity Influenced by Remote Functional Groups	2008
Density Functional Theory Guided Design of Exo-Selective Dehydroalanine Dienophiles for Application Towards the Synthesis of Palau'amine	2008
Synthesis of 5-Chloromethylene Hydantoins and Thiohydantoins	2007
A Practical Bicylic Lactam Auxiliary for Quaternary Carbon Formation	2006
Receptor-Assisted Combinatorial Chemistry: Thermodynamics and Kinetics in the Discovery of Tight-Binding Molecules	2005
alpha,alpha-Disubstituted Boron Enolates in the Asymmetric Synthesis of Quaternary Carbon Centers	2004
Two Birds with One Metallic Stone: Single-Pot Catalysis of Fundamentally Different Transformations	2004
Pseudo-Dynamic Combinatorial Libraries: A New Receptor-Assisted Combinatorial Approach for Drug Discovery	2004
Cobalt Catalyzed Cycloisomerizations of 1,6-Enynes and Allyl Propargyl Ethers	2003
Catalytic Enantioselective Homoaldol Reactions Using Binol Titanium (IV) Fluoride Catalysts	2003
Stereoselective Formation of Quaternary Carbon Centres: Alkylation of alpha,alpha-Disubstituted Amide Enolates	2002
Amplification of Screening Sensitivity Through Selective Destruction. Theory and Screening of a Library of Carbonic Anhydrase Inhibitors	2002
Preparation of Active Esters on Solid Support for Aqueous Phase Peptide Couplings	2002
Application of Lewis Acid Catalyzed Tropone [6+4] Cycloadditions to the Synthesis of the Core of CP-225,917	2001
Diastereoselective Synthesis of 2H,5H-Dihydrofurans by Cobalt Mediated Cycloisomerization of Allyl Propargyl Ethers. Application to Poly-THF Molecules	2001
Stereoselective Generation of Disubstituted Enolates; Reductive Enolization of Bicylic alpha-Thioglycolate Lactams	2001
Diastereoselective Formation of 5-Vinylcyclopentenes from 1,6-Enynes: Cobalt Mediated C-H Allylic Activation and Formal 5-Endo-Dig Cyclization	2000
Titanium (IV) Triflates in the Catalysis of Homoaldol Reactions	1999
Asymmetric Synthesis of alpha-Amino Acids by the Alkylation of Pseudoephedrine Glycinamide. Preparation of L-Allylglycine and N-Boc L-Allylglycine	1999
Practical Methodology for the Asymmetric Synthesis of Organofluorine Compounds	1998
Synthesis of Tertiary Alkyl Fluoride Centers by Asymmetric C-C(F) Bond Formation	1997
Total Synthesis of FK-506. 2. Completion of the Synthesis	1997
Pseudoephedrine as a Practical Chiral Auxiliary for the Synthesis of Highly Enantiomerically Enriched Carboxylic Acids, Alcohols, Aldehydes and Ketones	1997
Highly Practical Methodology for the Synthesis of D- and L- alpha-Amino Acids, N-Protected alpha-Amino Acids, and N-Methyl alpha-Amino Acids	1997
A Total Synthesis of FK-506	1996
A Practical Synthesis of Azatyrosine	1996
A Practical Method for the Synthesis of D- or L-alpha-Amino Acids by the Alkylation of (+)- or ( )-Pseudoephedrine Glycinamide	1995
A One-Step Synthesis of Pseudoephedrine Glycinamide, a Versatile Precursor for the Synthesis of alpha-Amino Acids	1995
Use of Pseudoephedrine as a Practical Auxiliary Asymmetric Synthesis	1994
Synthesis of the 9,10-Acetonide of 9-Dihydro-FK-506	1992
