# Supplementary material for: A Method for the Automated, Reliable Retrieval of Publication-Citation Records
Source: PLoS One. 2010 Aug 19;5(8):e12133. doi: 10.1371/journal.pone.0012133 (PMC2924380; doi:10.1371/journal.pone.0012133)
Supplement: Data Set S1 — Manually curated data. (0.22 MB ZIP) [file pone.0012133.s001.zip › validation/Justin_Moore_Cornell_Math.data]

Aronszajn lines and the club filter	2008
Structural analysis of Aronszajn trees	2007
An L space with a d-separable square	2008
Compact spaces with hereditarily normal squares	2007
Omega1 and omega1* may be the only minimal uncountable order types	2007
A solution to the L space problem	2006
The Proper Forcing Axiom, Prikry forcing, and the Singular Cardinals Hypothesis	2006
A five element basis for the uncountable linear orders	2006
Set mapping reflection	2005
Locally compact locally countable spaces and random reals Topology and its Applications	2005
Proper forcing, the continuum, and uncountable linear orders	2005
Parametrized diamond principles	2004
Weak diamond and open colorings	2003
Random forcing and (S) and (L)	2003
Open colorings, the continuum, and the second uncountable cardinal	2002
Continuous colorings associated with certain characteristics of the continuum	2000
A Linearly Fibered Souslinean Space Under MA	1999
Some of the Combinatorics Related to Michael's Problem	1999
Subspaces of the Sorgenfrey Line	1998
A Gδ ideal of compact sets strictly above the nowhere dense ideal in the Tukey order	2008
FAST GROWTH IN FØLNER SETS FOR THOMPSON’S GROUP F	2009
Bounding the consistency strength of a five element linear basis	2008
