# Supplementary material for: A Method for the Automated, Reliable Retrieval of Publication-Citation Records
Source: PLoS One. 2010 Aug 19;5(8):e12133. doi: 10.1371/journal.pone.0012133 (PMC2924380; doi:10.1371/journal.pone.0012133)
Supplement: Data Set S1 — Manually curated data. (0.22 MB ZIP) [file pone.0012133.s001.zip › validation/Liang_Zhenkai_NUS_CS.data]

Automatically Identifying Trigger-based Behavior in Malware.	2008
Alcatraz: An Isolated Environment for Experimenting with Untrusted Software.	2009
Towards Generating High Coverage Vulnerability-Based Signatures with Protocol-Level Constraint-Guided Exploration.	2009
DARWIN: An Approach for Debugging Evolving Programs.	2009
BitBlaze: A New Approach to Computer Security via Binary Analysis.	2008
AGIS: Automatic Generation of Infection Signatures.	2008
HookFinder: Identifying and Understanding Malware Hooking Behaviors.	2008
Polyglot: Automatic Extraction of Protocol Message Format using Dynamic Binary Analysis.	2007
Towards Automatic Discovery of Deviations in Binary Implementations with Applications to Error Detection and Fingerprint Generation.	2007
Automatic Generation of Buffer Overflow Attack Signatures: An Approach Based on Program Behavior Models.	2005
Fast and Automated Generation of Attack Signatures: A Basis for Building Self-Protecting Servers	2005
Automatic Synthesis of Filters to Discard Buffer Overflow Attacks: A Step Towards Realizing Self-Healing Systems.	2005
One-way Isolation: An Effective Approach for Realizing Safe Execution Environments.	2005
Isolated Program Execution: An Application Transparent Approach for Executing Untrusted Programs	2003
An approach for Secure Software Installation.	2002
