# Supplementary material for: A Method for the Automated, Reliable Retrieval of Publication-Citation Records
Source: PLoS One. 2010 Aug 19;5(8):e12133. doi: 10.1371/journal.pone.0012133 (PMC2924380; doi:10.1371/journal.pone.0012133)
Supplement: Data Set S1 — Manually curated data. (0.22 MB ZIP) [file pone.0012133.s001.zip › validation/M_Graziano_Princeton_Psychology.data]

God, Soul, Mind, Brain: A Neuroscientist's Reflections on the Spirit World.	2010
The Divine Farce.	2009
The Intelligent Movement Machine: An Ethological Perspective on the Primate Motor System.	2009
Ethologically relevant movements mapped onto the motor cortex.	2009
Functional clustering of neurons in motor cortex determined by cellular resolution imaging in awake behaving mice.	2009
Diversity of grip in Macaca mulatta.	2009
Complex organization of human primary motor cortex: A high-resolution fMRI study.	2009
Four dimensional spatial reasoning in humans.	2008
Mapping behavioral repertoire onto the cortex.	2007
Rethinking cortical organization: Moving away from discrete areas arranged in hierarchies.	2007
Relationship between unconstrained arm movements and single-neuron firing in the macaque motor cortex.	2007
Feedback remapping and the cortical control of movement.	2006
Progress in understanding spatial coordinate systems in the primate brain.	2006
Possible origins of the complex topographic organization of motor cortex: reduction of a multidimensional space onto a two-dimensional array.	2006
The organization of behavioral repertoire in motor cortex.	2006
Parieto-frontal interactions, personal space, and defensive behavior.	2006
Partial tuning of motor cortex neurons to final posture in a free-moving paradigm.	2006
Arm Movements Evoked by Electrical Stimulation in the Motor Cortex of Monkeys.	2005
A map of complex movements in motor cortex of primates.	2005
Super-flinchers and nerves of steel: Defensive movements altered by chemical manipulation of a cortical motor area.	2004
Mapping from motor cortex to biceps and triceps altered by elbow angle.	2004
Sensorimotor integration in the precentral gyrus: Polysensory neurons and defensive movements.	2004
Distribution of hand location in monkeys during spontaneous behavior.	2004
A system of multimodal areas in the primate brain.	2004
Bimodal neurons for the control of defensive movements .	2004
Defensive Movements Evoked by Air Puff in Monkeys.	2004
Complex movements evoked by microstimulation of Area VIP.	2003
The cortical control of movement revisited.	2002
The clothing effect: Tactile neurons in the precental gyrus do not respond to the touch of the familiar primate chair.	2003
Probing cortical function with electrical stimulation.	2002
Complex movements evoked by microstimulation of precentral cortex.	2002
How the brain represents the body: insights from neurophysiology and psychology.	2002
Is reaching eye-centered, body-centered, hand-centered, or a combination?	2001
A system of multimodal areas in the primate brain.	2001
An awareness of space.	2001
Coding the location of the arm by sight	2000
Location of the polysensory zone in the precentral gyrus of anesthetized monkeys.	2000
From vision to action: How the primate brain encodes and remembers visuomotor space.	2000
Where is my arm? The relative role of vision and proprioception in the neuronal representation of limb position.	1999
Neurogenesis in the neocortex of adult primates.	1999
A neuronal representation of the location of nearby sounds.	1999
A dynamic representation of eye position in the parieto-occipital sulcus.	1998
Visual responses with and without fixation: Neurons in premotor cortex encode spatial locations independently of eye position.	1998
Spatial maps for the control of movement.	1998
Coding the locations of objects in the dark.	1997
Visuo-spatial properties of ventral premotor cortex.	1997
Vision, Movement, and The Monkey Brain. In: The Association Cortex: Structure and Function.	1997
Multiple pathways for processing visual space.	1996
Multiple representations of space in the brain.	1995
From eye to hand. In: Scale in Conscious Experience: Is the Brain too Important to be Left to Specialists to Study?	1995
Mapping space with neurons.	1994
Coding of visual space by pre-motor neurons.	1994
Tuning of MST neurons to spiral stimuli.	1994
The effects of auditory and visual interference on auditory-visual delayed matching-to-sample in monkeys.	1994
The representation of extrapersonal space: A possible role for bimodal, visual-tactile neurons,	1994
A bimodal map of space: somatosensory receptive fields in the macaque putamen with corresponding visual receptive fields.	1993
Somatotopically organized maps of near visual space exist.	1992
From direction of motion to patterns of motion: Hierarchies of motion analysis in the visual cortex.	1992
Hierarchical Processing of Motion in the Visual Cortex of Monkey.	1990
