# Supplementary material for: A Method for the Automated, Reliable Retrieval of Publication-Citation Records
Source: PLoS One. 2010 Aug 19;5(8):e12133. doi: 10.1371/journal.pone.0012133 (PMC2924380; doi:10.1371/journal.pone.0012133)
Supplement: Data Set S1 — Manually curated data. (0.22 MB ZIP) [file pone.0012133.s001.zip › validation/M_Kurnikova_CMU_Chemistry.data]

Extension of Poisson-Nernst Planck Theory of Ion Conductivity with Soft-Repulsion Potential between Ions and Protein. Sensitivity of I-V Properties of α-Hemolysin Channel on its Penetration Depth into Membrane	2010
Calculation of Current-Voltage properties of Biological Ion Channel, using Poisson-Nernst-Planck (PNP) Theory	2009
Theoretical Investigation of Structure and Gating Mechanisms in Glutamate Receptor Ion Channels	2010
Generating Pathways for Free Energy Calculations in Proteins Using Constraint-Based Conformational Sampling	2009
Overexpression and functional characterization of the extracellular domain of the human glycine receptor	2008
Modeling and Mutation of NHERF1 Dimerization Domains	2010
Energetics of the Cleft Closing Transition and the Role of Electrostatic Interactions in Conformational Rearrangements of the Glutamate Receptor Ligand Binding Domain	2009
An Online Approach for Mining Collective Behaviors from Molecular Dynamics Simulations	2009
Theoretical Study of the Glutamate Receptor Ligand Binding Domain Flexibility and Conformational Reorganization	2008
Computational Prediction of Ion Permeation Characteristics in the Clycine Receptor Modifid by Photo-Sensitive Compounds	2008
Replica Exchange Molecular Dynamics Simulation of Poly(alkylthiophenes)	2008
Computational Modeling of Poly(alkylthiophene) Conductive Polymer Insertion Into Phospholipid Bilayers	2007
Homology Model and Molecular Dynamics Simulations of the Glycine Receptor Ligand Binding Domain	2007
Poisson-Nernst-Planck theory of ion permeation through biological channels	2007
Diffusion constant of K+ inside Gramicidin A: a comparative study of four computational methods	2006
Spontaneous field potentials in the glomeruli of the olfactory bulb: The leading role of juxtaglomerular cells	2006
Structure and energetics of channel-forming protein-polysaccharide complexes inferred via computational statistical thermodynamics	2006
Protein Flexibility using Constraints from Molecular Dynamics Simulations	2005
On the Binding Determinants of the Glutamate Agonist with the Glutamate Receptor Ligand Binding Domain	2005
Poisson-Nernst-Planck theory approach to the calculation of current through biological ion channels	2005
Comparison of Dynamic Lattice Monte Carlo Simulations and the Dielectric Self-Energy Poisson-Nernst-Planck Continuum Theory for Model Ion Channels.	2004
Theoretical Prediction of Vibrational Frequencies in a Realistic Dynamic Environment: A Case Study of Glutamate in Water Solution and in a Protein-Bound Form	2004
Role of the Dielectric Barrier in Narrow Biological Channels: A Novel Composite Approach to Modeling Single-Channel Currents.	2003
Energetics and Dynamics of a Cyclic Oligosaccharide Molecule in a Confined Protein Pore Environment. A Molecular Dynamics Study	2003
Three-Dimensional Poisson-Nernst-Planck Theory Studies: Influence of Membrane Electrostatics on Gramicidin A Channel Conductance	2000
A Dynamic Lattice Monte Carlo Model of Ion Transport in Inhomogeneous Dielectric Environments: Method and Implementation	2000
A Lattice Relaxation Algorithm for Three-Dimensional Poisson- Nernst-Planck Theory With Application to Ion Transport Through the Gramicidin A Channel	1999
Rotational Relaxation in Polar Solvents. Molecular Dynamics Study of Solute-Solvent Interaction	1998
Rotational Relaxation of Ionic Molecules in Electrolyte Solutions.	1998
Rotational Diffusion of Organic Solutes: The Role of Dielectric Friction in Polar Solvents and Electrolyte Solutions	1998
Structural Fluctuations, Spin, Reorganization Energy, and Tunneling Energy Control of Intramolecular Electron Transfer: The Surprising Case of Electron Transfer in a D(8)-d(8) Bimetallic System	1997
A Molecular Dynamics Study of Photothermal Compression of Colloidal Crystals	1997
Molecular Dynamics Study of Dielectric Friction	1996
