# Supplementary material for: A Method for the Automated, Reliable Retrieval of Publication-Citation Records
Source: PLoS One. 2010 Aug 19;5(8):e12133. doi: 10.1371/journal.pone.0012133 (PMC2924380; doi:10.1371/journal.pone.0012133)
Supplement: Data Set S1 — Manually curated data. (0.22 MB ZIP) [file pone.0012133.s001.zip › validation/Marin_Clark_UMichigan_Geology.data]

Far-field lithospheric deformation in Tibet during continental collision	2009
Miocene rise of the Shillong Plateau and the beginning of the end of the Eastern Himalaya.	2008
The significance of paleotopography	2007
Progress and problems with apatite (U-Th)/He dating	2006
The non-equilibrium landscape of the Sierra Nevada, California	2006
Use of a regional, relict landscape to measure vertical deformation of the eastern Tibetan Plateau	2006
Dating erosion events using He-4/He-3 thermochronometry	2005
The non-equilibrium landscape of the Sierra Nevada, California	2005
Dynamic topography produced by lower crustal flow against rheological strength heterogeneities bordering the Tibetan Plateau,	2005
Late Cenozoic uplift of southeastern Tibet,	2005
Surface uplift, tectonics, and erosion of eastern Tibet from large-scale drainage patterns,	2004
Erosional response of South China to arc rifting and monsoonal strengthening; a record from the South China Sea,	2002
Development of the Indus Fan and its significance for the erosional history of the Western Himalaya and Karakoram,	2001
Topographic ooze: Building the eastern margin of Tibet by lower crustal flow,	2000
INDEPTH (International Deep Profiling of Tibet and the Himalaya) multichannel seismic reflection data: Description and availability	1998
