# Supplementary material for: A Method for the Automated, Reliable Retrieval of Publication-Citation Records
Source: PLoS One. 2010 Aug 19;5(8):e12133. doi: 10.1371/journal.pone.0012133 (PMC2924380; doi:10.1371/journal.pone.0012133)
Supplement: Data Set S1 — Manually curated data. (0.22 MB ZIP) [file pone.0012133.s001.zip › validation/N_Reid_Utoronto_Stat.data]

On multiple comparisons among K samples subject to unequal patterns of censorship.	1977
On the asymptotic equivalence of two ranking methods for K-sample linear rank statistics.	1979
A simple nonparametric test for trend: an example based on a biological model of the pancreas.	1979
Estimating convolutions from partially censored data.	1981
Estimating the median survival time.	1981
Influence functions for censored data.	1981
Influence functions.	1983
Estimating the relative risk with censored data.	1983
Estimating the number of faults in a system.	1985
Influence functions for proportional hazards regression.	1985
Analysis of incomplete multivariate data from repeated measurement experiments.	1985
Curvature and linear rank statistics.	1985
The role of differential geometry and in statistical theory.	1986
Parameter orthogonality and approximate conditional inference.	1987
Approximations to noncentral distributions.	1987
Saddlepoint methods and Statistical inference.	1988
On conditional inference for a real parameter: a differential approach on the sample space.	1988
A comparison of two approaches to conditional inference.	1988
A time series illustration of modified profile likelihood.	1989
On the stability property of maximum likelihood estimators of orthogonal parameters.	1989
Adjustments to profile likelihood.	1989
Proportional hazards analysis of diesel engine failure data.	1989
Non-normal linear regression: an example of significance levels in high dimensions.	1990
Exponential linear models: a two-pass procedure for saddlepoint approximation.	1991
Estimating equations from modified profile likelihood	1991
A note on the difference between profile and modified profile likelihood.	1992
Third order asymptotics: connenctions among test quantities.	1992
Statistical analysis of tropical rainfall data.	1993
A note on the calculation of adjusted profile likelihood.	1993
Third order asymptotic models: likelihood functions leading to accurate approximation to distribution functions.	1993
Estimating risks of progressing to AIDS when covariates are measured with error.	1993
Some alternatives to Edgeworth	1993
Multiparameter testing in exponential models: third order approximations from likelihood.	1994
Information, ancillarity and efficiency in the presence of nuisance parameters.	1994
The roles of conditioning in inference (with discussion).	1995
Ancillaries and third order significance.	1995
Asymptotic Expansions.	1995
Cornfield’s Lemma. Encyclopedia for Statist.	1996
Likelihood and Bayesian approximation methods.	1996
Higher order asymptotics and likelihood: a review and annotated bibliography.	1996
Higher order asymptotics under model misspecification.	1996
Efficient likelihood ratio tests under P-ancillarity and P-sufficiency.	1996
Comparison of test statistics via expected lengths of associated confidence intervals.	2001
Estimating functions and higher order significance.	1997
Applications of univariate and bivariate local Lyapunov exponents.	1997
Simple and accurate inference for the mean of the gamma model.	1997
Ancillary statistics.	1998
Influence functions in survival analysis.	1998
Asymptotic theory and the foundations of statistics.	1997
A note on the Likelihood Ratio Statistic under Model Misspecification.	1998
On a property of probability matching priors: matching the alternative coverage probabilities.	1999
Ancillary information for statistical inference.	2001
A simple general formula for tail probabilities for frequentist and Bayesian inference.	1999
On confidence intervals associated with the usual and adjusted likelihoods.	1999
Higher order asymptotics: costs and benefits.	2000
Strong matching of frequentist and Bayesian parametric inference.	2002
Likelihood.	2000
Statistical sufficiency.	2001
Significance, tests of. Intern. Encycl. Beh. and Soc. Sci.	2001
On the Bayesian approach for frequentist computations.	2001
Second-order probability matching priors for a parametric function application to Bayesian tolerance limits.	2001
Some aspects of matching priors.	2003
Asymptotics and the theory of inference.	2003
p-value formulas from likelihood asymptotics: Bridging the singularities.	2003
Direct Bayes for interest parameters.	2003
Likelihood inference in the presence of nuisance parameters.	2003
Molecular classification of oral cancer by cDNA microarrays identifies over-expressed genes correlated with nodal metastasis.	2004
A note on pseudo-likelihood constructed from marginal densities.	2004
Inference for bounded parameters.	2004
Asymptotics and the theory of statistics.	2005
Assessing a vector parameter.	2006
Likelihood inference for categorical data.	2006
Summary of statistical issues arising in PhyStat2005.	2006
Some aspects of design of experiments.	2008
On probability matching priors.	2008
Sensitivity of priors.	2009
Ancillary statistics: a review.	2009
A note on misspecified estimating equations.	2008
Mean loglikelihood and higher-order approximations.	2010
Statistical Theory and Modelling	1990
Empirical Bayes and Likelihood Inference.	2000
The Theory of the Design of Experiments.	2000
Applied Asymptotics: Case Studies in Higher Order Asymptotics.	2007
Discussion of What is Statistics	2009
Introduction to Using specially designed exponential families for density estimation	2008
The wish-list: some comments.	2008
Discussion of ”Treatment of nuisance parameters in high energy physics”	2006
Contribution to the discussion of Model choice in time series studies of air pollution and mortality	2005
Orthogonal parameters. Encyclopedia of Statistical Sciences	2005
Contribution to the discussion of Berger (2003): Could Neyman, Fisher and Jeffreys have agreed on testing?	2005
Contribution to the discussion of McCullagh (2002) What is a statistical model?	2002
Contribution to the discussion of Chen, Lockhart and Stephens (2002) Asymptotic theory for the transformation model.	2002
Estimating functions and higher order significance.	1996
Likelihood and Bayesian approximation methods.	1994
Making higher order asymptotics useful.	1993
Aspects of modified profile likelihood.	1992
Accurate approximation of tail areas using the likelihood function.	1992
The role of conditioning in inference.	1989
Asymptotic techniques and applications.	1989
Some aspects of conditional inference. In Recent Developments in Statistics and Actuarial Science	1989
Fibre analysis and conditional inference.	1988
Saddlepoint approximations in statistics.	1986
Conditional inference for censored data.	1986
