# Supplementary material for: A Method for the Automated, Reliable Retrieval of Publication-Citation Records
Source: PLoS One. 2010 Aug 19;5(8):e12133. doi: 10.1371/journal.pone.0012133 (PMC2924380; doi:10.1371/journal.pone.0012133)
Supplement: Data Set S1 — Manually curated data. (0.22 MB ZIP) [file pone.0012133.s001.zip › validation/Ping_Ma_UIUC_Stat.data]

Inner core rotation and its variability from non-parametric modeling,	2009
Identifying differentially expressed genes in time course microarray data,	2009
\Discovery of protein-DNA interactions by penalized multivariate regression,	2009
Factorial microarray analysis of zebrafish retinal development	2008
Penalized clustering of large scale functional data with multiple covariates,	2008
Bayesian functional data clustering for temporal microarray data	2008
Gene expression profiling of zebrafish embryonic retinal pigment epithelium in vivo,	2007
Global assessment of combinatorial post-translational modification of core histones in yeast using contemporary mass spectrometry: Lys4 trimethylation correlates with degree of acetylation on the same H3 tail	2007
Seismo-stratigraphy and thermal structure of Earth's core-mantle boundary region,	2007
Imaging of structure at and near the core mantle boundary using a generalized Radon transform: 2. Statistical inference of singularities,	2007
Imaging of structure at and near the core mantle boundary using a generalized Radon transform: 1. Construction of image gathers,	2006
Statistical assessment of the global regulatory role of histone acetylation in Saccharomyces cerevisiae,	2006
RSIR: regularized sliced inverse regression for motif discovery,	2005
Optimal smoothing in nonparametric mixed-effect models,	2005
\Generalized nonparametric mixed-effect models,	2004
Estimation of regularization parameters in multiple-image deblurring	2004
