# Supplementary material for: A Method for the Automated, Reliable Retrieval of Publication-Citation Records
Source: PLoS One. 2010 Aug 19;5(8):e12133. doi: 10.1371/journal.pone.0012133 (PMC2924380; doi:10.1371/journal.pone.0012133)
Supplement: Data Set S1 — Manually curated data. (0.22 MB ZIP) [file pone.0012133.s001.zip › validation/S_P_Brown_Oxford_Biology.data]

Joint evolution of multiple social traits - an inclusive fitness analysis	2010
Horizontal gene transfer drives the evolution of bacterial cooperation and virulence.	2009
Social evolution in microorganisms and a trojan horse approach to medical intervention strategies.	2009
Bacterial growth rate and host factors as determinants of intracellular bacterial distributions in systemic Salmonella enterica infections.	2009
Epidémiologie expérimentale.	2009
Making sense of microbial consortia using ecology and evolution.	2009
Evolutionary ecology of microbial wars: within-host competition and (incidental) virulence.	2009
Making sense of microbial consortia using ecology and evolution	2009
A social life for discerning microbes.	2009
Caspase-3-dependent phagocyte death during systemic Salmonella enterica serovar Typhimurium infection of mice.	2008
Evolution of virulence: triggering host inflammation allows invading pathogens to exclude competitors.	2008
Evolution of Pathogens in a man-made world.	2008
Why teach? The evolutionary origins and ecological consequences of costly information transfer.	2008
The durability of public goods changes the dynamics and nature of social dilemmas.	2007
Ecology of microbial invasions: amplification allows virus-carriers to invade more rapidly when rare.	2006
Intracellular demography and the dynamics of Salmonella typhimurium infections.	2006
Cooperation: combining ecological and evolutionary approaches.	2006
Suicide of crickets harbouring hairworms: a proteomics investigation.	2006
Putting 'red alerts' in an ecological and evolutionary context.	2006
A view from Mars.	2005
Avoid, attack or do both?	2005
Do all parasites manipulate their hosts?	2005
Parasites and ecosystem modelling.	2005
The joint evolution of defence and defensive inducibility	2004
The coevolution theory of autumn colours.	2004
Human birthweight evolution across contrasting environments.	2004
Evolution of trophic transmission in parasites: why add intermediate hosts?	2003
Defence against multiple enemies.	2003
Field evidence for a negative relationship between egg production by metacercariae of the manipulative trematode Microphallus papillorobustus and its infra-population size within gammarid host.	2003
Socially mediated speciation.	2003
Understanding parasite strategies Trends Parasitol	2003
Does multiple infection select for increased virulence?	2003
Understanding parasite strategies: the need for a state-dependent approach.	2002
Host manipulation by Ligula intestinalis - a cause or consequence of parasite aggregation?	2002
Cooperation in the dark: signalling and collective action in quorum-sensing bacteria.	2001
Autumn tree colours as a handicap signal.	2001
An unlikely partnership: Parasitism, concomitant immunity and host defence.	2001
Evolution of trophic transmission in parasites: the need to reach a mating place.	2001
Collective action in an RNA virus.	2001
Phenotypic modification of roach (Rutilus rutilus L.) infected with Ligula intestinalis L. (Cestoda, Pseudophyllidea).	2001
Host manipulation by Ligula intestinalis - accident or adaptation?	2001
Co-operation and conflict in host-manipulating parasites.	1999
