# Supplementary material for: A Method for the Automated, Reliable Retrieval of Publication-Citation Records
Source: PLoS One. 2010 Aug 19;5(8):e12133. doi: 10.1371/journal.pone.0012133 (PMC2924380; doi:10.1371/journal.pone.0012133)
Supplement: Data Set S1 — Manually curated data. (0.22 MB ZIP) [file pone.0012133.s001.zip › validation/S_Sethi_UChicago_Physics.data]

Non-Supersymmetric String Theory.	2009
Torsional Heterotic Geometries.	2009
Recursion Relations from Space-time Supersymmetry.	2008
Half-Twisted (0,2) Landau-Ginzburg Models.	2007
A Note on heterotic dualities via M-theory.	2007
Instantons, hypermultiplets and the heterotic string.	2007
Toward the end of time.	2006
Effective dynamics of the matrix big bang.	2006
A Matrix model for the null-brane.	2006
A Matrix big bang.	2005
A Curious truncation of N=4 Yang-Mills.	2004
Some systematics of the coupling constant dependence of N=4 Yang-Mills.	2004
A Barren landscape?	2005
Structure in supersymmetric Yang-Mills theory.	2004
(0,2) duality.	2003
The UV / IR interplay in theories with space-time varying noncommutativity.	2003
World sheet stability of (0,2) linear sigma models.	2003
Time dependent warping, fluxes, and NCYM.	2003
Holography and string dynamics in time dependent backgrounds.	2002
Twisting E8 five-branes.	2002
Noncommutativity and supersymmetry.	2002
Novel type I compactifications.	2001
Triples, fluxes, and strings.	2001
Saltatory relaxation of the cosmological constant.	2000
Duality and noncommutative gauge theory.	2000
The Structure of the D0 - D4 bound state.	2000
Invariance theorems for supersymmetric Yang-Mills theories.	2000
M theory, orientifolds and G - flux.	1999
Supersymmetry and the Yang-Mills effective action at finite N.	1999
A Relation between N=8 gauge theories in three-dimensions.	1998
Summing up instantons in three-dimensional Yang-Mills theories.	1999
Supersymmetry constraints on type IIB supergravity.	1999
Supersymmetry and higher derivative terms in the effective action of Yang-Mills theories.	1998
Constraints from extended supersymmetry in quantum mechanics.	1998
The Higgs branch of impurity theories.	1998
Geometric realizations of BPS states in N=2 theories.	1998
New perspectives on Yang-Mills theories with sixteen supersymmetries.	1998
The Matrix formulation of type IIb five-branes.	1997
Comments on Neveu-Schwarz five-branes.	1998
D-brane bound states redux.	1998
The Mirror transform of type I vacua in six-dimensions.	1997
Rotational invariance in the M(atrix) formulation of type IIB theory.	1997
Duality in string theory and quantum field theory.	1996
On orbifolds of (0,2) models.	1996
A Comment on the spectrum of H monopoles.	1997
Constraints on low dimensional string compactifications.	1996
Monopole and Dyon bound states in N=2 supersymmetric Yang-Mills theories.	1995
Supermanifolds, rigid manifolds and mirror symmetry.	1994
