# Supplementary material for: A Method for the Automated, Reliable Retrieval of Publication-Citation Records
Source: PLoS One. 2010 Aug 19;5(8):e12133. doi: 10.1371/journal.pone.0012133 (PMC2924380; doi:10.1371/journal.pone.0012133)
Supplement: Data Set S1 — Manually curated data. (0.22 MB ZIP) [file pone.0012133.s001.zip › validation/Steve_Marschner_Cornell_CS.data]

Capturing Hair Assemblies Fiber by Fiber.	2008
Efficient Multiple Scattering in Hair Using Spherical Harmonics	2008
Simulating Knitted Cloth at the Yarn Level	2008
Rendering Discrete Random Media Using Precomputed Scattering Solutions	2007
Microfacet Models for Refraction through Rough Surfaces	2007
A Survey on Hair Modeling: Styling, Simulation, and Rendering	2007
Simulating Multiple Scattering in Hair Using a Photon Mapping Approach	2006
Measuring and Modeling the Appearance of Wood	2005
Dual Photography	2005
Perceptually Based Tone Mapping of High Dynamic Range Image Streams	2005
Light Scattering from Human Hair Fibers	2003
Animation and Rendering of Complex Water Surfaces	2002
Filling Holes in Complex Surfaces Using Volumetric Diffusion	2002
Image-Based Hair Capture by Inverse Lighting	2002
A Practical Model for Subsurface Light Transport	2001
Modeling and Rendering for Realistic Facial Animation,	2000
Image-based Bidirectional Reflectance Distribution Function Measurement	2000
Image-based BRDF Measurement Including Human Skin	1999
Inverse Lighting for Photography	1997
An Evaluation of Reconstruction Filters for Volume Rendering	1994
Reflectance measurements of pigmented colorants	2006
A simple, accurate texture model for woven cotton cloth	2006
Filling Holes in Complex Surfaces Using Volumetric Diffusion	2001
Efficient Minimization of New Quadric Metric for Simplifying Meshes with Appearance Attributes	2000
Texture Maps from Photographs of Scanned 3D Surfaces	1997
Methods and Systems for Animating Facial Features, and Methods and Systems for Expression Transformation	2005
Facial Image Processing Methods and Systems	2005
