# Supplementary material for: A Method for the Automated, Reliable Retrieval of Publication-Citation Records
Source: PLoS One. 2010 Aug 19;5(8):e12133. doi: 10.1371/journal.pone.0012133 (PMC2924380; doi:10.1371/journal.pone.0012133)
Supplement: Data Set S1 — Manually curated data. (0.22 MB ZIP) [file pone.0012133.s001.zip › validation/Sujoy_Mukhopadhyay_Harvard_EPS.data]

Preserving high concentrations of noble gases in a convecting mantle.	2009
New constraints on the HIMU mantle source from Helium and Neon Isotopic composition of basalts from the Cook-Austral Islands.	2009
Non-equilibrium degassing and a primordial source for helium in ocean-island volcanism.	2007
Geochemistry of Kauai shield lavas: Implications for the chemical evolution of the Hawaiian plume.	2003
Dust Generation and Drought Patterns in Africa from Helium-4 in a Modern Cape Verde Coral.	2008
Spatial variability of erosion rates inferred from the frequency distribution of cosmogenic He-3 in olivines from Hawaiian river sediments.	2008
Ice elevation near the West Antarctic Ice Sheet divide during the Last Glaciation.	2007
Slip rate of the Calico fault: Implications for geologic versus geodetic rate discrepancy in the Eastern California Shear Zone.	2007
Cosmogenic and nucleogenic He-3 in apatite, titanite, and zircon: Earth Planet.	2006
New insights into the carrier phase(s) of extraterrestrial He-3 in geologically old sediments.	2006
Absence of extraterrestrial He-3 in Permian-Triassic age sedimentary rocks.	2005
A short duration of the Cretaceous-Tertiary boundary event: evidence from extraterrestrial helium-3;	2001
A 35 million year record of helium in pelagic limestones from Italy: implications for accretion of interplanetary dust from Maastrichtian to middle Eocene; Geochimica Cosmochimica Acta,	2001
An extraterrestrial impact at the Permian-Triassic Boundary?	2001
Discovery of underground argon with low level of radioactive Ar-39 and possible applications to WIMP dark matter detectors.	2008
Isotopic compositions of cometary matter returned by Stardust.	2006
Interstellar chemistry recorded in organic matter from primitive meteorites.	2006
Isotopic signatures of presolar material in Interplanetary Dust.	2003
