# Supplementary material for: A Method for the Automated, Reliable Retrieval of Publication-Citation Records
Source: PLoS One. 2010 Aug 19;5(8):e12133. doi: 10.1371/journal.pone.0012133 (PMC2924380; doi:10.1371/journal.pone.0012133)
Supplement: Data Set S1 — Manually curated data. (0.22 MB ZIP) [file pone.0012133.s001.zip › validation/Tai_Peng_Tsai_UBC_Math.data]

On Leray's self-similar solutions of the Navier-Stokes equations satisfying local energy estimates	1998
On the spatial decay of 3-D steady-state Navier-Stokes flows.	2000
On the point-particle (Newtonian) limit of the non-linear Hartree equation	2002
Asymptotic dynamics of nonlinear Schroedinger equations: resonance dominated and dispersion dominated solutions	2002
Relaxation of excited states in nonlinear Schroedinger equations	2002
Stable directions for excited states of nonlinear Schroedinger equations	2002
Classification of asymptotic profiles for nonlinear Schr\"odinger equations with small initial data,	2002
Stability and asymptotic stability in the energy space of the sum of N solitons for subcritical gKdV equations,	2002
Asymptotic dynamics of nonlinear Schroedinger equations with many bound states,	2003
Asymptotic stability and completeness in the energy space for nonlinear Schr\"odinger equations with small solitary waves	2004
Regularity criteria for suitable weak solutions to the Navier-Stokes equations near the boundary	2006
Scattering for the Gross-Pitaevskii equation	2006
Stability in H^1 of the sum of K solitary waves for some nonlinear Schr\"odinger equations	2006
Schr\"odinger flow near harmonic maps,	2007
Spectra of linearized operators of NLS solitary waves,	2007
Transient effects in oilfield cementing flows: Qualitative behaviour	2007
Interior regularity criteria for suitable weak solutions of the Navier-Stokes equations	2007
Global dispersive solutions for the Gross-Pitaevskii equation in two and three dimensions	2007
Asymptotic stability of harmonic maps under the Schr\"odinger flow	2008
Lower bound on the blow-up rate of the axisymmetric Navier-Stokes equations	2008
Global existence and blow-up for harmonic map heat flow,	2009
Scattering theory for the Gross-Pitaevskii equation in three dimensions,	2009
Stability in $H^{1/2}$ of the sum of $K$ solitons for the Benjamin-Ono equation	2009
Lower bound on the blow-up rate of the axisymmetric Navier-Stokes equations II	2009
On a classical limit of quantum theory and the non-linear Hartree equation	2000
Global Questions for Map Evolution Equations	2008
