# Supplementary material for: A Method for the Automated, Reliable Retrieval of Publication-Citation Records
Source: PLoS One. 2010 Aug 19;5(8):e12133. doi: 10.1371/journal.pone.0012133 (PMC2924380; doi:10.1371/journal.pone.0012133)
Supplement: Data Set S1 — Manually curated data. (0.22 MB ZIP) [file pone.0012133.s001.zip › validation/V_Jandhyala_UWashington_EE.data]

Power bus sensitivity analysis	2009
A hierarchical electromagnetic-circuit technique for statistical analysis of RF circuits in the spectral domain	2009
Surface interaction matrices for boundary integral analysis of lossy transmission lines	2009
Solving low-frequency EM-CKT problems using the PEEC method,	2007
Speeding up PEEC partial inductance computations using a QR-based algorithm	2007
A combined circuit-EM-fluidic computational methodology for force prediction in lab-on-chip environment	2006
Polar integration for exact space-time quadrature in time-domain integral equations	2006
On sampling algorithms in multilevel QR factorization method for magnetoquasistatic analysis of integrated circuits over multilayered lossy substrates	2006
(S) PEEC: Time and frequency domain surface formulation for modeling conductors and dielectrics in combined circuit electromagnetic simulations	2006
Integration and interpolation based on fast spherical transforms for the fast multipole method	2006
Surface-based broadband electromagnetic-circuit simulation of lossy conductors	2006
Combined circuit-electromagnetic simulation using multiregion time domain integral equation scheme	2006
A time-domain surface integral technique for mixed electromagnetic and circuit simulation	2005
Modeling of lossy multiregion substrates in microelectronic circuits using time-domain surface integral equations	2005
A new element design for an axis-independent, tunable, negative-permeability artificial meta-material	2005
Efficient solution of EFIE via low-rank compression of multilevel predetermined interactions	2005
Single level multipole expansions and operators for kernels of the form r-l	2005
Wave scattering with UV multilevel partitioning method Part II: 3-D problem of non-penetrable surface scattering	2004
Wave scattering with UV multilevel partitioning method Part I: 2D problem of PEC surface scattering	2004
Evaluation of Green's function integrals in conducting media	2004
Oct-tree based multilevel low-rank decomposition algorithm for rapid 3D parasitic extraction	2004
Emissivity simulations in passive microwave remote sensing with 3-D numerical solutions of Maxwell equations	2004
Generalized Kirchoff’s current and voltage law formulation for coupled circuit-electromagnetic simulation with surface integral equations	2004
PILOT: A Fast Algorithm for Enhanced 3D Parasitic Capacitance Extraction Efficiency	2004
Generalized constitutive relations for meta-materials based on the quasi-static Lorentz theory	2003
Evaluation of the Green's function for the mixed potential integral equation (MPIE) method in the time domain for layered media	2003
Accurate computation of vector potentials in lossy media	2003
Analysis of a large number of vias and differential signaling in multilayered structures	2003
A surface-based integral equation formulation for coupled electromagnetic and circuit simulation	2002
Modeling of multiple scattering among vias in planar waveguides using Foldy-Lax equations	2001
Studies on accuracy of numerical simulation of passive microwave remote sensing of ocean surfaces	2001
A fast algorithm for the analysis of radiation and scattering from microstrip arrays on finite substrates	1999
Two-dimensional rough surface couplers for broadband quantum-well infrared photodetectors	1998
Redshifting and broadening of quantum well infrared photodetector’s response via impurity-free vacancy disordering	1998
A fast algorithm for the analysis of scattering by dielectric rough surfaces	1998
A combined steepest descent-fast multipole algorithm for the fast analysis of three-dimensional scattering by rough surfaces	1998
Efficient electromagnetic analysis of two-dimensional finite quasi-random gratings for quantum well infrared photodetectors	1998
A memory-efficient, adaptive algorithm for multipole-accelerated capacitance computation in a stratified dielectric medium	1998
Analysis of TM scattering from open two-dimensional perfectly conducting shells using aggregated compactly-supported wavelet bases	1996
A sparse multiresolution technique for fast capacitance computation	1996
Multipole-accelerated capacitance computation for 3-D structures in a stratified dielectric medium using a closed form Green’s function	1995
On the performance of different AR methods in the estimation of FDTD waveforms	1994
FDTD signal extrapolation using the forward-backward autoregressive (AR) model	1994
