# Supplementary material for: A Method for the Automated, Reliable Retrieval of Publication-Citation Records
Source: PLoS One. 2010 Aug 19;5(8):e12133. doi: 10.1371/journal.pone.0012133 (PMC2924380; doi:10.1371/journal.pone.0012133)
Supplement: Data Set S1 — Manually curated data. (0.22 MB ZIP) [file pone.0012133.s001.zip › validation/Xiaofeng_Shao_UIUC_Stat.data]

A self-normalized approach to confidence interval construction in time series.	2010
The dependent wild bootstrap.	2010
A tuning parameter free test for properties of space-time covariance functions.	2009
Confidence intervals for spectral mean and ratio statistics.	2009
A generalized portmanteau test for independence between two stationary time series.	2009
Spatio-spectral analysis of brain signals. Statistica Sinica.	2008
Asymptotic spectral theory for nonlinear time series.	2007
Local Whittle estimation of fractional integration for nonlinear processes.	2007
A limit theorem for quadratic forms and its applications.	2007
Statistical comparisons of methods for interpolating the output of a numerical air quality model.	2007
Local asymptotic powers of nonparametric and semiparametric tests for fractional integration.	2007
Invariance principles for fractionally integrated nonlinear processes.	2006
Statistical conditional simulation of a multiresolution numerical air quality model.	2006
Limit theorems for iterated random functions.	2004
