# Supplementary material for: A Method for the Automated, Reliable Retrieval of Publication-Citation Records
Source: PLoS One. 2010 Aug 19;5(8):e12133. doi: 10.1371/journal.pone.0012133 (PMC2924380; doi:10.1371/journal.pone.0012133)
Supplement: Data Set S1 — Manually curated data. (0.22 MB ZIP) [file pone.0012133.s001.zip › validation/zhou_zhou_Utoronto_Stat.data]

On Nonparametric Prediction of Linear Processes	2008
On Linear Models with Long Memory and Heavy-tailed Errors	2009
Local Linear Quantile Estimation for Non-stationary Time Series	2009
Long-term Prediction Intervals of Time Series	2009
Nonparametric Inference of Quantile Curves for Non-stationary Time Series	2009
Simultaneous Inference of Linear Models with Time-Varying Coefficients	2009
Gaussian Approximations for Non-stationary Multiple Time Series	2009
Structural Model with Time-Varying Elasticities	2009
